# Supplementary material for: Involvement of tumor suppressors PTEN and p53 in the formation of multiple subtypes of liposarcoma
Source: Cell Death Differ. 2015 Mar 27;22(11):1785–91. doi: 10.1038/cdd.2015.27 (PMC4648325; doi:10.1038/cdd.2015.27)
Supplement: Supplementary File 2 [file cdd201527x2.xlsx]

## Sheet: Normalized Expression Values
	Normalized expression values for all genes
	Probe's expression are collapsed using average method
			DDLPS1	DDLPS2	DDLPS3	WDLPS1	WDLPS2
		Gene	DDLPS			WDLPS
		0610005C13Rik	2.27193	2.25601	2.2898	2.54375	2.30258
		0610007C21Rik	11.2822	10.8521	11.3628	11.339	11.5858
		0610007L01Rik	8.78808	8.5395	8.64253	8.71324	8.07417
		0610007N19Rik	9.48897	8.93548	9.93895	9.40116	8.71737
		0610007P08Rik	4.23891	4.11397	4.00762	3.73078	3.95198
		0610007P14Rik	7.93955	8.47394	7.96762	7.96762	7.762
		0610007P22Rik	5.39059	5.76954	5.48654	5.40746	5.47216
		0610009B22Rik	10.1525	10.3541	10.0789	10.0789	9.90383
		0610009D07Rik	9.38122	9.41705	9.15602	9.35473	9.32436
		0610009L18Rik	5.2528	5.23689	5.26542	5.69459	6.03762
		0610009O20Rik	4.65386	4.46374	4.64986	4.34236	4.00328
		0610010B08Rik	9.36483	9.29506	9.84856	8.99858	9.41245
		0610010F05Rik	7.51728	7.68032	8.03182	7.49759	7.84418
		0610010K14Rik	8.71965	8.61425	8.29829	8.74124	9.091
		0610010O12Rik	4.67986	5.53896	5.33738	5.00696	4.9793
		0610011F06Rik	6.93077	7.27268	7.42841	7.81969	7.12047
		0610011L14Rik	5.43742	5.0808	4.91764	5.08575	5.16309
		0610012G03Rik	8.12095	7.9905	7.99473	7.86131	7.9002
		0610012H03Rik	2.01503	2.01469	2.04166	2.0136	2.0401
		0610025J13Rik	2.31321	2.27364	2.34649	2.7914	2.3386
		0610030E20Rik	7.62988	7.15485	7.29166	7.01281	7.24639
		0610031J06Rik	11.4443	10.9602	10.7568	10.4494	10.0625
		0610037L13Rik	7.14377	6.74391	6.2515	6.82317	6.57385
		0610037P05Rik	9.40154	10.0227	9.70515	9.66869	9.56559
		0610038B21Rik	2.62594	2.59679	2.6319	2.60556	2.62594
		0610040B09Rik	2.93071	2.78879	2.76685	3.09574	2.96797
		0610040B10Rik	3.51855	3.57194	3.66162	3.9909	4.06859
		0610040J01Rik	4.78713	4.42128	5.38419	4.66126	4.69565
		0610042E11Rik	2.33596	2.31201	2.37898	2.33629	2.3698
		0710001D07Rik	6.06635	6.20465	6.46685	5.94779	5.81303
		0710007G10Rik	6.49271	6.19959	6.23975	5.86849	6.16729
		0910001L09Rik	10.5739	10.2427	10.0855	10.5358	10.0635
		1010001B22Rik	2.44697	2.459	2.48576	2.56969	2.48098
		1010001I08Rik	2.33442	2.33688	2.37419	2.33534	2.36822
		1100001G20Rik	4.18966	6.48477	7.54536	12.5943	9.74558
		1110001A16Rik	8.7453	8.91907	8.63261	8.85016	8.79861
		1110001J03Rik	8.3929	8.77387	8.08551	8.43925	8.08874
		1110002B05Rik	12.0557	12.4677	12.1873	12.5174	12.4305
		1110002E22Rik	2.46562	3.17498	2.45355	3.35539	2.7403
		1110002L01Rik	4.82781	4.42944	3.72684	4.42944	4.25522
		1110002N22Rik	6.26634	6.54302	6.07625	6.14982	5.88123
		1110003E01Rik	11.4369	11.3191	11.5311	11.304	11.3269
		1110004E09Rik	5.21721	5.48515	5.26221	5.50909	5.47423
		1110004F10Rik	9.77567	9.91572	9.89713	9.88252	10.0228
		1110004M10Rik	7.60009	7.28386	7.08215	7.11436	7.02214
		1110005A03Rik	7.03417	6.59034	6.67258	7.08379	6.97886
		1110006E14Rik	2.24441	5.50944	3.94915	3.52062	6.07907
		1110006G14Rik	2.37128	2.30555	2.4115	3.29317	2.39997
		1110006O24Rik	2.31202	2.29316	2.3229	2.30789	2.32712
		1110007C09Rik	8.67983	9.05907	8.81836	8.48391	8.19701
		1110008F13Rik	7.63958	7.50739	7.52877	7.45188	7.29828
		1110008J03Rik	3.67423	3.49768	3.24375	3.22887	3.05177
		1110008L16Rik	3.72899	4.86323	3.30102	4.07995	3.82907
		1110008P14Rik	7.57097	7.90078	7.68121	7.98611	7.54384
		1110012J17Rik	6.51502	6.87746	6.31245	7.06386	4.77132
		1110012L19Rik	9.02589	9.04575	8.7525	9.00752	8.96062
		1110014L15Rik	2.53884	2.53549	2.57918	2.52594	2.56832
		1110014N23Rik	5.67925	5.7198	5.41895	5.22952	5.22261
		1110015O18Rik	2.93911	2.89358	2.99613	2.94044	3.00763
		1110017F19Rik	2.32243	2.311	2.35904	2.32323	2.35299
		1110018F16Rik	8.50514	8.36222	8.40391	8.16786	8.08208
		1110018G07Rik	6.86544	6.06808	5.27934	6.25948	6.08366
		1110018J18Rik	8.74712	8.5273	9.17254	8.24815	7.90467
		1110018N20Rik	2.51472	2.45661	2.56537	2.52163	2.54352
		1110019D14Rik	6.14384	5.56069	5.78965	5.06969	4.19167
		1110020A10Rik	2.42111	2.41462	2.45766	2.43023	2.43466
		1110021J02Rik	4.7266	4.60949	5.35307	4.7289	4.89404
		1110021L09Rik	5.21571	7.38472	7.06326	8.95722	8.08071
		1110028F18Rik	2.12988	2.11362	2.13849	2.11616	2.13979
		1110031I02Rik	8.63272	8.43756	8.52618	8.81328	7.57937
		1110032A03Rik	5.70567	5.44606	5.65223	6.0148	5.73281
		1110032A04Rik	2.3615	2.32486	2.39026	2.36093	2.3799
		1110032F04Rik	2.78563	2.73565	2.83502	2.7947	3.06971
		1110034A24Rik	8.45076	8.58257	8.05333	8.37023	8.06458
		1110034B05Rik	8.94624	8.93857	8.54938	8.3368	8.18074
		1110034G24Rik	5.89684	5.34785	5.38538	5.57711	5.39491
		1110035E04Rik	2.74765	2.71975	2.79037	2.74792	2.77285
		1110035H17Rik	2.22899	2.12007	2.19371	2.50719	2.4326
		1110035M17Rik	2.1919	2.05266	2.19555	2.08651	2.72993
		1110037F02Rik	8.76924	8.77234	8.85464	9.06392	8.73414
		1110038B12Rik	10.7738	11.5253	11.1903	10.5572	10.9045
		1110038D17Rik	7.97643	8.23222	7.6646	8.50086	8.10295
		1110038F14Rik	8.82101	8.81401	8.66923	8.9253	9.5311
		1110046J04Rik	6.31003	6.07357	5.89719	4.35113	5.565
		1110049F12Rik	4.52547	4.39517	4.3916	4.62763	4.5474
		1110050K14Rik	2.45118	2.4218	2.48918	2.44608	2.58259
		1110051M20Rik	7.28557	7.44381	7.48817	7.2691	7.29923
		1110054M08Rik	6.06691	5.7691	5.44125	6.44822	5.78263
		1110054O05Rik	6.24955	5.79926	5.67982	6.17182	5.95419
		1110057K04Rik	6.30683	6.74437	6.13338	6.57381	6.19142
		1110058L19Rik	10.0203	10.0128	9.76141	9.65376	9.56689
		1110059E24Rik	10.0955	10.1985	10.1935	9.72722	9.88268
		1110059G02Rik	3.71133	4.77554	4.66538	8.26194	8.50193
		1110059G10Rik	9.78416	9.70381	9.72408	9.70381	10.0123
		1110059M19Rik	2.12806	2.10031	2.14146	3.33878	2.15783
		1110064A23Rik	4.17412	5.34742	7.85544	7.84009	6.71243
		1110065P20Rik	9.14774	9.18133	8.43918	9.66345	9.26851
		1110067D22Rik	7.79244	10.1082	9.50386	8.84447	9.67143
		1190002F15Rik	7.66027	6.68229	7.3991	6.22532	6.63096
		1190002H23Rik	7.53112	7.93679	8.68321	10.0461	10.7142
		1190002N15Rik	8.53766	8.69458	8.71426	8.69841	7.73398
		1190003J15Rik	3.19844	3.17756	3.26302	3.22406	3.2266
		1190003K10Rik	2.58062	2.56652	2.6241	2.58449	2.61387
		1190005F20Rik	6.70737	6.8552	6.75307	6.537	6.92936
		1190005I06Rik	2.33683	2.45452	2.47023	4.98325	2.49064
		1190007F08Rik	8.7029	9.34642	9.07931	8.80297	7.81259
		1190007I07Rik	7.47425	7.83966	7.65363	8.3432	7.83966
		1200003I10Rik	8.60151	8.79006	8.36591	8.38825	8.02279
		1200009I06Rik	7.64268	8.61955	6.22324	6.78851	7.31567
		1200011I18Rik	6.07739	5.81734	5.39962	5.75008	6.00551
		1200011M11Rik	7.1739	6.86302	6.86348	6.83371	6.41491
		1200014J11Rik	7.30695	7.65045	7.14654	7.20457	7.34306
		1200015M12Rik	15.3628	15.7033	15.0044	14.9595	14.5517
		1200016B10Rik	7.12622	6.88121	6.61891	6.57889	6.86951
		1300001I01Rik	7.9182	8.43297	7.71926	8.80608	7.81126
		1300002E11Rik	1.76653	1.70792	1.75597	2.06651	1.76067
		1300002K09Rik	2.33896	2.29523	2.33846	2.32863	2.35704
		1300010F03Rik	4.8646	5.3282	5.15908	5.31325	4.90845
		1300014I06Rik	8.59819	9.27525	9.22746	8.25178	9.1729
		1300015D01Rik	2.78555	2.73201	2.84573	3.78876	2.85781
		1300017J02Rik	3.60327	3.73118	5.37492	4.77062	3.30627
		1300018I17Rik	7.53388	7.26909	7.17012	7.16868	7.30316
		1300018J18Rik	7.53425	7.47957	7.1613	6.83648	6.70595
		130004C03	6.99223	6.73282	7.35677	5.80493	7.52679
		1500001M20Rik	5.71746	5.97561	5.9879	5.69327	5.74037
		1500002C15Rik	3.54437	3.25815	3.32491	3.23883	3.25815
		1500002F19Rik	2.31856	2.30725	2.35004	2.3204	2.40373
		1500002I01Rik	2.77221	2.77725	2.81453	2.77171	2.81471
		1500002K03Rik	3.02434	2.92558	3.04476	3.0096	3.07055
		1500002O10Rik	2.5454	2.52408	2.57798	2.53809	2.57532
		1500002O20Rik	5.7218	5.46064	5.53577	5.52527	5.53848
		1500003O03Rik	7.69054	8.19122	8.67147	8.64796	7.99153
		1500004A13Rik	3.22566	2.6105	2.68926	2.81955	2.67624
		1500004F05Rik	3.30963	3.30366	3.32263	3.28911	3.3254
		1500005C15Rik	2.58895	2.46123	2.52333	2.48895	2.51992
		1500009C09Rik	2.898	2.88274	2.9463	2.90554	2.93792
		1500009L16Rik	2.67575	2.66212	2.70399	2.65238	5.03893
		1500010J02Rik	5.87295	5.746	5.69889	5.50008	5.59543
		1500011B03Rik	5.85851	5.65783	5.72045	5.72508	6.70653
		1500011H22Rik	8.4467	8.69617	8.57124	8.16357	8.23858
		1500011K16Rik	8.90207	8.87478	8.72775	9.17519	8.96961
		1500012F01Rik	10.7755	10.8161	10.4259	10.2958	10.4316
		1500015A07Rik	5.29584	4.74134	4.56199	4.83024	4.43127
		1500015O10Rik	7.80017	6.96368	10.1733	9.10589	7.86789
		1500016L03Rik	2.58989	2.56107	2.63627	2.58967	2.62736
		1500017E21Rik	3.05532	2.99482	3.12169	3.06606	3.0947
		1500031L02Rik	9.55584	9.3785	9.36365	9.41582	8.86626
		1500032L24Rik	11.5897	11.5928	11.4983	11.7157	11.5103
		1500032P08Rik	7.949	8.23116	8.05863	7.79317	7.70258
		1600002H07Rik	5.13778	5.49518	4.86847	5.05616	5.43748
		1600002K03Rik	6.85957	7.40056	6.11905	6.85434	6.37907
		1600010M07Rik	6.28373	4.71309	4.65314	5.20967	5.9504
		1600012F09Rik	6.17916	6.18677	6.31196	5.84128	5.93404
		1600012H06Rik	9.60904	9.78059	9.99483	9.71305	9.50894
		1600012P17Rik	2.69024	2.66551	2.72956	2.69395	2.72552
		1600014C10Rik	5.84442	4.98215	5.17284	5.70036	5.78731
		1600014C23Rik	2.82913	2.19151	2.24027	2.20047	2.23184
		1600014K23Rik	2.35916	2.33032	2.36441	2.34506	2.36337
		1600015I10Rik	2.29869	2.28821	2.32506	2.3066	2.33048
		1600016N20Rik	2.48926	2.36378	2.40969	2.37578	2.40213
		1600020E01Rik	8.8909	8.34843	8.19774	8.05989	8.43967
		1600021P15Rik	6.69016	7.18948	6.52508	7.23841	6.05695
		1600022D10Rik	2.44452	2.42988	2.46736	2.4419	2.46911
		1600023N17Rik	3.3376	2.96283	3.04628	2.8318	3.04628
		1600027N09Rik	7.58737	7.67757	7.40415	7.40415	7.3912
		1600029D21Rik	2.35907	2.76351	2.68339	2.43896	2.38284
		1600029I14Rik	2.40562	2.38953	2.43193	2.64834	2.42875
		1600029O15Rik	4.01971	3.98813	4.22253	3.88707	4.01971
		1700001C02Rik	2.36102	2.32579	2.38718	2.35435	2.38394
		1700001C19Rik	2.43053	2.41054	2.46422	2.43094	2.46129
		1700001D01Rik	3.51748	4.71744	4.16642	3.68386	2.28836
		1700001F09Rik	2.58417	2.53774	2.62691	2.58377	2.61907
		1700001G17Rik	2.54098	2.50451	3.3629	2.50355	2.54061
		1700001J03Rik	2.82261	2.79572	2.86502	2.83587	2.85563
		1700001K19Rik	2.51084	2.48605	2.53169	2.50168	2.52895
		1700001L05Rik	2.56899	2.56492	2.60113	2.56987	2.6049
		1700003D09Rik	2.53072	2.51779	2.57422	2.53737	2.56412
		1700003E24Rik	2.613	2.57962	2.6652	2.6247	2.65218
		1700003F12Rik	2.73718	2.41136	2.47048	2.43357	2.46133
		1700003F17Rik	2.29139	2.27448	2.35	2.27676	2.31265
		1700003G18Rik	2.30375	2.28557	2.32987	2.30119	2.32282
		1700003H04Rik	2.34296	2.33376	2.38022	2.34935	2.3709
		1700003M02Rik	2.77024	2.75474	2.79679	2.77055	2.79802
		1700003P14Rik	3.15252	3.11102	3.18229	3.14688	3.17315
		1700006E09Rik	2.59874	2.57081	2.64468	2.60065	2.63289
		1700006F04Rik	2.97269	2.91747	3.03509	2.9764	3.01139
		1700006J14Rik	2.47866	2.46538	2.49722	2.47752	2.49253
		1700007B14Rik	3.1335	3.07886	3.16613	3.12642	3.16319
		1700007E05Rik	2.82791	2.77058	2.8876	2.83104	2.86758
		1700007F19Rik	2.43713	2.40803	2.45274	2.43166	2.45274
		1700007G11Rik	2.25786	2.31012	2.28249	2.25652	2.29303
		1700007J24Rik	2.86818	2.60759	2.63914	2.68125	2.54085
		1700007L15Rik	2.93162	2.53647	2.94878	3.30929	3.32281
		1700008F19Rik	2.70575	2.66687	2.74099	2.74289	2.74289
		1700008F21Rik	2.94642	2.89645	3.0079	2.9531	2.98623
		1700008I05Rik	2.87103	2.87865	2.93024	2.88822	2.90921
		1700008J07Rik	3.60633	3.53845	3.70175	4.56976	4.29615
		1700008K24Rik	2.41618	2.41721	2.45508	2.43249	2.4495
		1700008O03Rik	3.11666	3.0866	3.12597	3.11234	3.12341
		1700008P20Rik	2.52816	2.49616	2.56545	2.54299	2.55806
		1700009N14Rik	2.67776	2.66606	2.70087	2.67677	2.69824
		1700009P17Rik	5.35144	5.26446	5.12849	5.92105	5.3209
		1700010B08Rik	2.78526	2.79462	2.82537	2.78652	2.82218
		1700010B09Rik	3.27536	3.23488	3.29502	3.27323	3.29502
		1700010B13Rik	2.63886	2.57679	2.67573	2.65023	2.67157
		1700010D01Rik	2.34778	2.32624	2.39085	2.34591	2.38276
		1700010H22Rik	2.90179	2.86574	2.94072	2.90017	2.92772
		1700010I14Rik	3.55086	3.66942	3.44282	3.5149	3.40727
		1700010M22Rik	2.53609	2.51488	2.57152	2.52553	2.56777
		1700010N08Rik	2.52815	2.49477	2.56498	2.54732	2.56304
		1700011A15Rik	4.13308	4.11124	5.25676	4.1292	4.1652
		1700011B04Rik	2.35443	2.33118	2.38961	2.35542	2.38495
		1700011E24Rik	3.01755	2.98933	3.08413	3.03856	3.05925
		1700011F03Rik	2.51868	2.48891	2.52327	2.48268	2.51868
		1700011H14Rik	2.59849	2.55642	2.638	2.60238	2.62724
		1700011I03Rik	2.43043	2.41079	2.4695	2.42732	2.46219
		1700011J10Rik	3.31457	3.28449	3.37083	3.34126	3.37051
		1700011L22Rik	2.3349	2.33182	2.37221	2.33988	2.36733
		1700011M02Rik	2.34296	2.31402	2.37452	2.33447	2.36422
		1700012A03Rik	2.58814	2.56473	2.63459	2.58845	2.62546
		1700012A16Rik	2.96243	2.98806	2.99973	2.99973	2.99973
		1700012B09Rik	2.49994	2.47525	2.54462	2.49998	2.53527
		1700012B15Rik	7.31499	7.47117	7.13402	7.61972	7.50743
		1700012D01Rik	4.6991	5.37578	4.5828	4.6991	4.6991
		1700012D14Rik	4.59081	4.36214	4.60856	4.6415	4.50953
		1700012E03Rik	2.3586	2.34011	2.38938	2.35531	2.38897
		1700012I11Rik	2.36039	2.34212	2.37886	2.33871	2.37961
		1700012L04Rik	2.42756	2.42906	2.47026	2.42778	2.46373
		1700012P22Rik	2.55162	2.50694	2.56167	2.50988	2.53901
		1700013F07Rik	2.4821	2.45687	2.5197	2.48263	2.51691
		1700013G23Rik	4.41788	4.19594	4.20893	4.42202	4.17828
		1700013H16Rik	2.91397	2.86944	2.95784	2.91536	2.94014
		1700015C15Rik	3.43429	3.33302	3.49267	3.42236	3.45339
		1700015F17Rik	2.62426	2.59016	2.67205	2.61634	3.65407
		1700015G11Rik	2.50562	2.48015	2.54974	2.50579	2.56418
		1700016D06Rik	2.41063	2.39052	2.45892	2.41695	2.44963
		1700016G14Rik	2.76905	2.72393	2.81899	2.77053	2.80739
		1700016K19Rik	2.30519	2.28139	2.34305	2.31842	2.34378
		1700016P04Rik	2.71083	2.65007	2.7416	2.72563	2.73308
		1700017B05Rik	7.65683	8.04265	7.64679	7.34012	6.64839
		1700017D01Rik	2.49409	2.52971	2.53904	2.48255	2.52971
		1700017G19Rik	2.80285	2.74949	2.84979	2.80196	2.82989
		1700017H01Rik	2.21299	2.18728	2.3549	2.32243	2.22091
		1700017L05Rik	3.06489	3.04505	3.11037	3.06923	3.09758
		1700017N19Rik	2.53578	2.53252	2.57683	2.54084	2.57192
		1700018A14Rik	2.41321	2.40343	2.43072	2.40319	2.42691
		1700018B08Rik	2.2456	2.22934	2.29547	2.27896	2.28582
		1700018C11Rik	3.24228	3.11404	3.2066	3.16622	3.19819
		1700018F24Rik	2.41209	2.40947	2.44885	2.42025	2.4457
		1700018L24Rik	2.31137	2.26717	2.34014	2.30974	2.34131
		1700019A02Rik	2.44942	2.40391	2.47301	2.43053	2.46382
		1700019D03Rik	2.90725	2.64707	2.95061	3.54475	3.58337
		1700019E19Rik	8.35647	9.16226	8.39784	8.74418	8.45083
		1700019G17Rik	3.58929	3.43652	3.61893	3.57413	3.61229
		1700019M22Rik	2.59572	2.58205	2.63771	2.60483	2.63264
		1700019N12Rik	2.33864	2.31031	2.37256	2.3365	2.37139
		1700019N19Rik	2.48215	2.46882	2.51564	2.48257	2.51433
		1700019P21Rik	2.5053	2.47834	2.5457	2.50525	2.53791
		1700020D05Rik	3.58936	2.65916	2.69598	2.63653	2.68411
		1700020I14Rik	9.02611	8.64311	9.07754	8.53978	9.10057
		1700020M10Rik	2.68162	2.65071	2.71712	2.68787	2.71712
		1700020N01Rik	2.38793	2.3712	2.40707	2.38565	2.40481
		1700020N15Rik	3.23995	3.12225	3.25741	3.22204	3.23443
		1700020O03Rik	7.93785	7.75426	7.57955	7.66273	8.13727
		1700021A07Rik	3.15449	3.08308	3.22129	3.17935	3.18883
		1700021C14Rik	5.33193	5.0318	4.68367	5.46642	4.81845
		1700021F05Rik	9.00082	9.32058	8.94461	9.35669	9.03827
		1700021K19Rik	6.14843	5.76582	5.76852	5.43928	6.14612
		1700021N20Rik	2.78638	2.75019	2.83831	2.79598	2.82192
		1700022A22Rik	2.35166	2.32952	2.39148	2.35244	2.3854
		1700023A16Rik	2.8894	2.89334	2.93683	2.88806	2.83749
		1700023D09Rik	2.82717	2.83318	2.83377	2.82401	2.83048
		1700023E05Rik	2.57717	2.55585	2.60763	2.57744	2.60872
		1700023F02Rik	2.30998	2.30091	2.3404	2.30911	2.33225
		1700023F06Rik	2.77839	2.76096	2.8015	2.77521	2.79305
		1700023G09Rik	2.56883	2.55835	2.58919	2.57236	2.59282
		1700023H06Rik	3.74867	2.29582	2.75814	2.61724	2.76006
		1700023L04Rik	2.15874	2.12436	2.16541	2.15354	2.16157
		1700024B05Rik	2.6269	2.59577	2.67888	2.63033	2.6653
		1700024h08rik	2.58884	2.57274	2.622	2.58848	2.61537
		1700024J04Rik	2.7024	2.65785	2.71212	2.69337	2.70619
		1700024N20Rik	2.44088	2.4252	2.48473	2.44117	2.47718
		1700024P12Rik	2.81091	2.81493	2.8236	2.81061	2.82169
		1700025G04Rik	7.91695	8.13176	7.78435	7.3592	7.1773
		1700025H01Rik	2.49493	2.47169	2.51794	2.48515	2.51545
		1700025K23Rik	6.18335	6.37986	6.19853	6.47776	6.44562
		1700026H06Rik	2.45731	2.44346	2.4868	2.45911	2.48162
		1700026J04Rik	2.95296	2.96798	3.02906	3.20842	3.91516
		1700026L06Rik	2.50451	2.42507	2.52478	2.50359	2.52438
		1700027J07Rik	2.46183	2.43413	2.47936	2.45354	2.4811
		1700028E10Rik	2.7548	2.75124	2.49897	2.53571	2.56591
		1700028N14Rik	2.40001	2.38388	2.42871	2.39284	2.42722
		1700028P14Rik	2.54621	2.51354	2.58511	2.55936	2.58711
		1700029F09Rik	9.89243	9.25226	9.58007	9.22063	8.69727
		1700029F12Rik	2.56293	2.55069	2.58568	2.56474	2.5889
		1700029G01Rik	3.929	3.86208	4.01017	3.97862	4.01372
		1700029H14Rik	2.5377	2.51863	2.56159	2.54847	2.56319
		1700029I01Rik	7.33417	6.40103	6.95113	6.49428	6.35344
		1700029I15Rik	4.19496	3.83682	3.83988	4.53748	3.85009
		1700029J07Rik	4.28834	2.71623	3.76367	2.92992	2.95743
		1700029J11Rik	2.39841	2.38247	2.4098	2.37558	2.40848
		1700029M03Rik	2.79787	2.75447	2.84478	2.8023	2.82914
		1700030C10Rik	3.13396	3.11046	3.18754	3.15111	3.1819
		1700030K09Rik	7.66763	7.67029	7.72005	7.1812	7.29737
		1700031C06Rik	2.44374	2.41477	2.46727	2.44426	2.47743
		1700031F10Rik	2.32037	2.30073	2.34972	2.31587	2.34168
		1700031L13Rik	2.77154	2.73452	2.80901	2.77479	2.80901
		1700034E13Rik	2.63758	2.87004	2.76853	2.77672	2.64406
		1700034F02Rik	3.01576	2.68668	2.76248	2.81483	2.73508
		1700034H14Rik	9.10653	8.69371	8.6126	8.63596	8.50758
		1700034H15Rik	2.61914	2.57988	2.66293	2.6178	2.6539
		1700034I23Rik	2.55312	2.54972	2.59376	2.55104	2.59152
		1700034J05Rik	2.78402	2.71328	2.8119	2.76063	2.80388
		1700034O15Rik	2.47787	2.4728	2.51929	2.47795	2.51404
		1700034P13Rik	2.32017	2.31727	2.35766	2.32056	2.34992
		1700037C18Rik	4.3355	4.39617	4.43612	4.36383	4.29518
		1700037H04Rik	3.98633	3.9665	3.89296	4.27709	4.00101
		1700037N05Rik	2.51898	2.47473	2.58066	2.49903	2.5397
		1700039M15Rik	2.8527	2.83612	2.87117	2.85609	2.8753
		1700040D17Rik	3.3011	3.23051	3.30796	3.28008	3.27601
		1700040I03Rik	7.54296	7.63758	7.63654	7.52648	7.28486
		1700040L02Rik	2.45741	2.4502	2.49582	2.46424	2.49364
		1700042G07Rik	2.38995	2.44528	2.39965	2.36788	2.39965
		1700042O10Rik	2.44968	3.16865	2.46768	2.69765	2.46236
		1700047I17Rik2	6.78486	6.88424	7.14598	6.37938	5.69597
		1700047M11Rik	2.58535	2.56129	2.63444	2.60256	5.36492
		1700048M11Rik	2.36524	2.33994	2.40809	2.36179	2.40285
		1700048O20Rik	2.43045	2.41515	2.46557	2.43437	2.46062
		1700049E17Rik1	2.2766	2.26049	2.30961	2.2833	2.31079
		1700049G17Rik	3.70739	3.92506	4.67655	3.94196	4.23971
		1700051A21Rik	2.47779	2.43514	2.50917	2.47701	2.50112
		1700052I22Rik	2.4442	2.41092	2.48631	2.44961	2.48161
		1700052K11Rik	5.03971	5.10682	4.54217	5.03971	4.8878
		1700052M18Rik	2.85099	2.78436	2.87449	2.85588	2.8696
		1700052N19Rik	4.64468	4.65946	4.70761	4.78659	4.61411
		1700054K19Rik	3.17273	3.12449	3.22077	3.1807	3.21493
		1700054N08Rik	4.03264	3.68356	3.66499	4.21915	3.61589
		1700054O13Rik	2.29359	2.26958	2.32677	2.29395	2.31908
		1700054O19Rik	3.21343	3.09492	3.30227	3.18627	3.22395
		1700055N04Rik	2.68453	2.6738	2.7213	2.78272	2.71874
		1700056E22Rik	3.63242	3.62128	3.64752	3.62995	3.64152
		1700056N10Rik	6.11896	6.29019	6.14739	6.15326	6.14739
		1700057D03Rik	2.65882	2.62173	2.70562	2.65803	2.68902
		1700057G04Rik	2.38395	2.36593	2.43435	2.38579	2.41604
		1700057H21Rik	2.44913	2.43197	2.46998	2.44704	2.46505
		1700057K13Rik	2.88897	2.85771	2.91996	2.88512	2.9208
		1700058G18Rik	2.32272	2.3018	2.35067	2.32128	2.35046
		1700058M13Rik	2.54795	2.52186	2.59354	2.55423	2.58461
		1700060J05Rik	2.50341	2.46153	2.52832	2.50242	2.52953
		1700061E18Rik	2.71335	2.67403	2.7657	2.72091	2.75077
		1700061F12Rik	2.74452	2.71394	2.7942	2.75186	2.78626
		1700061G19Rik	2.31123	2.2983	2.33172	2.3045	2.33041
		1700061J05Rik	3.40806	3.31097	3.47292	3.42741	3.44651
		1700061N14Rik	3.75013	3.71265	3.78762	3.7646	3.78252
		1700063D05Rik	3.05756	3.01656	3.11484	3.07555	3.07831
		1700063H04Rik	2.34567	2.33017	2.38399	2.34582	2.3797
		1700063J08Rik	2.38567	2.38517	2.42513	2.38519	2.4183
		1700064N11Rik	3.52773	4.01865	4.01865	4.00686	4.10232
		1700065D16Rik	2.45691	2.45907	2.49704	2.45663	2.49068
		1700065I17Rik	3.05766	3.09376	3.11929	3.06433	3.05602
		1700066C05Rik	3.14716	3.11048	3.17328	3.13647	3.15441
		1700066D14Rik	2.30776	2.30352	2.34246	2.30824	2.34069
		1700066M21Rik	5.6427	5.55847	5.66353	5.69403	5.70454
		1700071A11Rik	2.48024	2.46118	2.48024	2.44554	2.48024
		1700071K01Rik	6.89493	7.06134	6.62851	7.01475	6.81022
		1700073E17Rik	2.63582	2.63461	2.68085	2.64823	2.67592
		1700074P13Rik	2.34519	2.31474	2.38596	2.34686	2.38015
		1700080E11Rik	2.45951	2.4347	2.5515	2.48477	2.4818
		1700080G18Rik	4.73785	4.06745	4.42235	5.41232	4.23298
		1700080O16Rik	2.5705	2.54876	2.72267	2.56845	2.59615
		1700081H04Rik	2.28726	2.26871	2.31569	2.28927	2.31598
		1700082C02Rik	2.4864	2.46004	2.51923	2.48398	2.51271
		1700082M22Rik	2.80073	2.77468	2.84217	2.79922	2.8328
		1700084C06Rik	2.54978	2.50259	2.56473	2.51838	2.56016
		1700084F23Rik	2.35456	2.32059	2.41199	2.34205	2.39685
		1700084J12Rik	2.62983	2.57703	2.66848	2.63045	2.6493
		1700085D22Rik	3.50271	3.16447	3.23676	3.18891	3.48326
		1700086O06Rik	5.14475	4.14149	4.12598	4.23526	4.10757
		1700086P04Rik	3.59156	2.87123	2.91614	2.91846	2.91846
		1700088E04Rik	3.03777	3.56714	3.0444	2.94581	2.85106
		1700092E19Rik	2.3615	2.3376	2.38008	2.33991	2.37415
		1700093C20Rik	2.48709	2.42901	2.49605	2.47121	2.48236
		1700093K21Rik	2.31517	2.29245	2.35241	2.31567	2.34872
		1700094D03Rik	5.87873	5.7359	5.68008	5.70932	5.53167
		1700094J05Rik	2.8717	2.87282	2.93305	2.88102	2.91065
		1700095A21Rik	2.38162	2.36171	2.4246	2.3794	2.41564
		1700095J03Rik	2.94532	2.93747	2.99109	2.95904	2.98533
		1700096K18Rik	3.01169	2.8539	3.3592	3.12405	3.74434
		1700097M23Rik	2.7028	2.66384	2.75635	2.70341	2.73994
		1700097N02Rik	2.66961	2.64086	2.70141	2.65934	2.70417
		1700099I09Rik	2.80042	2.76041	2.84434	2.79592	2.83916
		1700100I10Rik	2.7124	2.67798	2.76017	2.71191	2.74848
		1700100M05Rik	7.90089	6.70242	6.70242	6.46316	7.10969
		1700102P08Rik	2.68921	2.66331	2.71297	2.68699	2.71318
		1700106J12Rik	2.41396	2.3839	2.43336	2.42244	2.43732
		1700106N22Rik	4.71868	4.56207	4.66177	4.62919	4.65257
		1700108F19Rik	2.32123	2.30904	2.3706	2.32499	2.35625
		1700108M19Rik	2.33445	2.31293	2.37717	2.33687	2.36826
		1700109F18Rik	5.20223	4.84989	5.3809	5.11173	5.86692
		1700109H08Rik	2.69291	2.67698	2.70547	2.85785	2.70942
		1700109K24Rik	2.73105	2.67812	2.76986	2.72694	2.76398
		1700110I01Rik	2.87318	2.80697	2.90234	2.86133	2.89372
		1700110K17Rik	3.3496	3.34837	3.41026	3.37703	3.43333
		1700111N16Rik	2.30734	2.28908	2.34079	2.30812	2.33869
		1700112E06Rik	3.67897	3.81803	5.42804	4.8413	3.37332
		1700112M01Rik	2.6243	2.60608	2.6471	2.62857	2.6471
		1700113H08Rik	2.3624	2.3401	2.4025	2.36199	2.3958
		1700120B22Rik	2.51046	2.48694	2.52358	2.49184	2.52358
		1700123K08Rik	2.90667	2.93317	2.97976	2.94076	2.97026
		1700123L14Rik	2.62109	2.58507	2.67023	2.62302	2.65829
		1700123M08Rik	2.49744	2.47622	2.53541	2.49833	2.53049
		1700123O20Rik	10.2462	10.3346	10.3038	10.1538	10.1526
		1700123O21Rik	3.47913	3.4181	3.51759	3.47222	3.50725
		1700125D06Rik	2.27849	2.25504	2.30819	2.29683	2.30929
		1700125H20Rik	3.02986	2.71291	2.65186	2.64776	2.74521
		1700128E19Rik	2.64517	2.62573	2.66304	2.65233	2.66847
		1700128F08Rik	2.47598	2.40752	2.52333	2.49367	2.51498
		1700129C05Rik	2.32823	2.30461	2.3466	2.32035	2.3425
		1810006J02Rik	2.45767	2.43546	2.50021	2.45996	2.4954
		1810006K21Rik	6.93655	6.54819	5.63964	5.31227	5.47182
		1810007D17Rik	2.88571	2.8367	2.94156	2.88774	2.92262
		1810008A18Rik	7.2049	7.52359	6.60332	7.57757	7.27323
		1810008I18Rik	2.50572	2.48028	2.54633	2.50787	2.53789
		1810009A15Rik	9.99822	10.1914	9.74437	9.88983	9.7688
		1810009N02Rik	5.42212	5.5645	5.31837	5.3576	5.10036
		1810010D01Rik	2.91117	2.87022	2.9646	2.90245	2.9352
		1810010H24Rik	2.94003	2.83253	2.96926	2.94091	2.96849
		1810011H11Rik	5.0612	4.39192	4.36137	4.37458	4.70615
		1810011O10Rik	6.61963	8.85076	7.77267	9.45263	10.5835
		1810012K16Rik	2.65652	2.71283	2.6692	2.66555	2.66969
		1810012P15Rik	3.12485	2.88261	2.91942	2.91732	2.90496
		1810013A23Rik	3.26716	3.25521	3.16441	3.26482	3.27258
		1810013D10Rik	7.21528	7.41577	7.23813	7.24513	6.80803
		1810013L24Rik	7.43234	7.67244	7.57276	7.55807	7.54642
		1810014B01Rik	4.55449	4.68092	4.70696	4.94299	4.37473
		1810014F10Rik	6.58241	7.03677	7.10797	7.67506	7.31777
		1810018F18Rik	2.59967	2.55767	2.6339	2.59979	2.62918
		1810019D21Rik	2.90086	2.74595	2.20501	2.19705	2.21655
		1810019J16Rik	3.23915	3.29192	3.30114	3.2399	3.26172
		1810019N24Rik	2.41553	2.37671	2.42391	2.41522	2.42391
		1810020D17Rik	8.14286	8.12468	8.31132	9.0178	8.86944
		1810021B22Rik	5.45255	5.44965	5.44641	5.43314	5.44965
		1810021M19Rik	2.49573	2.49825	2.52344	2.51264	2.51079
		1810022K09Rik	10.1408	10.2201	10.1666	9.97838	10.0672
		1810026B05Rik	8.96932	8.12914	8.67293	8.38387	8.94746
		1810026J23Rik	8.32249	7.83464	8.05529	7.53946	7.44698
		1810027O10Rik	10.9748	10.9816	11.0816	10.994	11.217
		1810028F09Rik	2.3337	2.32337	2.37256	2.33959	2.36368
		1810029B16Rik	6.15842	6.27548	5.95717	5.7824	6.11144
		1810030J14Rik	2.33211	2.30797	2.37114	2.33225	2.36171
		1810030N24Rik	8.77932	8.49369	8.90947	9.38101	8.91705
		1810030O07Rik	9.30164	8.54157	8.62874	8.47564	8.10091
		1810031K17Rik	9.95419	9.16557	9.29982	9.35581	9.41515
		1810032O08Rik	6.52807	6.94676	6.41973	6.23402	6.45911
		1810033B17Rik	3.82799	3.33266	3.93802	3.93426	4.89871
		1810034E14Rik	2.51722	2.51684	2.55956	2.51425	2.54882
		1810035L17Rik	10.6911	10.9307	10.2296	10.6336	11.0305
		1810037I17Rik	11.5941	11.4303	11.117	11.2175	10.6914
		1810041L15Rik	2.43838	2.70978	2.44174	2.43435	2.41171
		1810043G02Rik	5.64334	5.90262	5.1298	6.0408	5.88988
		1810043H04Rik	8.94737	8.78495	8.73487	9.14688	8.75156
		1810044D09Rik	4.74979	4.49397	4.62488	5.12879	4.41319
		1810046J19Rik	10.5565	10.3449	9.97837	10.3546	9.9538
		1810048J11Rik	6.29747	6.6663	6.22528	6.33593	6.31689
		1810049H13Rik	6.57903	6.64277	6.17898	6.99705	5.92179
		1810055G02Rik	10.2462	10.5249	10.4223	9.49051	9.30749
		1810058I24Rik	9.2434	9.73545	9.13819	9.15299	8.96342
		1810058N15Rik	2.30845	2.3026	2.33923	2.30344	2.33579
		1810059H22Rik	3.03876	3.21662	3.27214	3.22707	3.14646
		1810062G17Rik	5.3693	5.35519	5.38111	5.44998	5.1895
		1810062O18Rik	3.77676	2.82103	2.83595	3.44467	2.83714
		1810063B05Rik	7.47939	7.68756	7.46126	7.45192	7.5357
		1810063B07Rik	4.88778	4.86597	4.78694	4.81932	4.78481
		1810065E05Rik	2.5793	2.56146	2.60345	2.5772	2.6047
		1810073O08Rik	2.72377	2.69587	2.75555	3.34023	4.49642
		1810074P20Rik	8.69807	8.55821	9.2174	8.36236	8.64296
		2010001A14Rik	2.78143	2.74362	2.8114	2.77209	2.80403
		2010001E11Rik	2.32215	2.31545	2.35197	2.3286	2.34901
		2010001K21Rik	2.61284	2.58185	2.65614	2.63924	2.64704
		2010001M06Rik	3.47853	3.44313	3.91021	3.51532	3.52299
		2010001M09Rik	9.65347	2.34018	6.6871	8.12359	4.26183
		2010002M09Rik	2.72184	2.70491	2.74891	2.72302	2.75255
		2010002M12Rik	5.07286	3.64322	3.73367	3.65034	3.73687
		2010002N04Rik	9.21018	9.59088	9.08882	7.81488	6.31532
		2010003K10Rik	6.1639	4.60293	5.81538	3.45017	3.90095
		2010003K11Rik	2.50687	2.49203	2.51925	2.50634	2.51931
		2010003K15Rik	2.58223	2.55422	2.60944	2.57688	2.59928
		2010003O02Rik	8.92387	8.28413	8.24698	9.20508	8.63921
		2010004M13Rik	6.97545	6.49211	6.16969	6.43582	7.03735
		2010005H15Rik	2.90435	2.88867	2.92905	2.90322	2.93561
		2010007E15Rik	2.50637	2.50605	2.55089	2.5051	2.53363
		2010007H06Rik	2.29198	2.25879	2.33212	3.204	2.64105
		2010010I01Rik	2.66413	2.62525	2.71588	2.65867	2.69311
		2010011I20Rik	6.69546	7.43283	7.51496	6.91981	6.31147
		2010012O05Rik	8.22304	8.19557	8.76492	8.06555	7.82116
		2010012P19Rik	2.76958	2.73817	2.77832	2.72822	2.75597
		2010106E10Rik	2.65955	2.61167	2.69924	2.66903	2.69082
		2010106G01Rik	10.7695	9.78065	9.92878	9.58585	9.53944
		2010107E04Rik	11.0672	11.5106	11.1221	11.4748	11.5364
		2010107G12Rik	2.5035	2.69776	2.4865	3.2147	2.51293
		2010107G23Rik	2.76266	2.75759	2.7582	2.77218	2.79739
		2010107H07Rik	9.79645	10.3879	10.0467	10.1966	10.9207
		2010109A12Rik	2.50131	2.47487	2.54246	2.51042	2.53604
		2010109K09Rik	5.07308	3.7526	4.66439	3.47493	3.73667
		2010109K11Rik	7.51546	7.7128	6.93991	7.52468	8.05403
		2010110P09Rik	4.15876	3.30104	4.21601	4.18503	5.0169
		2010111I01Rik	5.15578	5.70308	5.91945	5.41138	5.48153
		2010204K13Rik	5.55755	6.65938	5.54033	5.56784	6.50326
		2010300C02Rik	2.88054	2.88229	3.50927	2.89758	3.40003
		2010300F17Rik	2.57819	2.57721	2.62457	2.59557	2.59354
		2010305A19Rik	5.11472	5.06146	4.73661	5.25773	5.08823
		2010308F09Rik	2.59453	2.58441	2.62685	2.60044	2.61492
		2010309G21Rik	13.5966	5.63483	8.97955	12.4876	7.73965
		2010315B03Rik	9.34296	9.23193	9.72757	9.35685	9.46584
		2010317E24Rik	2.60431	2.55719	2.66242	2.68724	2.60534
		2010320M18Rik	6.78256	6.8932	6.63718	6.99676	6.83643
		2010320O07Rik	3.01381	2.98177	3.03566	2.95887	3.9122
		2010321M09Rik	7.25596	7.3105	7.1946	7.2859	7.21491
		2200002D01Rik	5.17178	5.98857	4.9495	5.50679	6.72444
		2200002K05Rik	5.58114	7.34828	6.73669	5.96694	5.76647
		2210008F06Rik	2.53359	2.55532	2.55719	2.50532	2.55068
		2210009G21Rik	3.7153	3.45752	3.71974	3.38388	3.43326
		2210010C04Rik	2.60777	2.58137	2.64127	2.61415	2.6286
		2210011C24Rik	2.32511	2.29508	2.3425	2.32223	2.33728
		2210011K15Rik	2.61072	2.59089	2.67535	2.75588	2.65661
		2210012G02Rik	6.42659	5.69763	5.61845	5.93399	5.74067
		2210013O21Rik	10.0401	10.1304	9.85485	9.57212	9.93591
		2210015D19Rik	4.20285	4.21887	4.30304	4.27905	4.35413
		2210016F16Rik	8.09154	8.11788	7.41377	7.98232	7.65029
		2210016H18Rik	8.34942	9.65607	8.15604	7.44229	5.53246
		2210016L21Rik	7.3041	7.38079	7.44028	7.06958	7.2128
		2210017G18Rik	2.50804	3.1816	3.56861	3.51481	3.50631
		2210018M11Rik	6.72655	6.88213	6.54947	6.94031	7.62859
		2210019G11Rik	2.29988	2.33195	2.3365	2.32966	2.33195
		2210019I11Rik	2.50754	2.49124	2.52618	2.49456	2.52026
		2210020M01Rik	2.13859	2.12018	2.16613	2.34942	3.27786
		2210021J22Rik	7.57089	7.5712	7.7818	7.57089	7.50036
		2210039B01Rik	2.39541	2.37819	2.42474	2.395	2.42422
		2210402A03Rik	2.42413	2.42026	2.42869	2.40236	2.42832
		2210403K04Rik	10.345	10.9286	11.3537	11.0797	11.088
		2210404J11Rik	8.01436	7.25486	7.42675	7.71644	7.82345
		2210406H18Rik	3.50367	3.28426	3.36183	3.3456	3.36251
		2210407C18Rik	2.17247	2.15132	2.19609	2.18071	2.19768
		2210408I21Rik	2.47008	2.45761	2.49848	2.47488	2.49158
		2210408K08Rik	6.97048	7.34399	8.13547	8.61578	9.48997
		2210409E12Rik	2.80169	2.79171	2.8813	3.18716	2.83805
		2210411A11Rik	5.55797	6.52464	6.89367	6.31714	6.57334
		2210411G17Rik	2.34929	2.31713	2.38067	2.33912	2.37441
		2210416J07Rik	2.34213	2.60756	2.3802	2.37773	2.35238
		2210418O10Rik	5.167	5.04411	5.60428	5.06187	5.33367
		2300002M23Rik	3.25915	3.27284	3.33561	3.31068	3.29706
		2300004M11Rik	2.64609	2.47292	2.72705	2.60681	3.07406
		2300009A05Rik	4.49678	4.45058	4.32048	4.4469	4.47251
		2300010F08Rik	2.59387	2.6301	2.65384	2.6002	2.62528
		2310001A20Rik	5.9298	5.68316	5.85531	6.47895	5.88383
		2310001H17Rik	4.45896	3.73004	4.02646	4.10986	4.66812
		2310001K24Rik	2.73906	2.60555	2.71435	3.86186	2.71501
		2310002J15Rik	2.49541	2.5037	2.51866	2.51866	2.52081
		2310002L09Rik	3.18958	3.12484	3.26243	3.20975	3.22846
		2310002L13Rik	2.21826	5.14151	2.24122	2.2115	2.24319
		2310003C23Rik	9.0621	8.71405	8.96865	8.50551	8.60362
		2310003F16Rik	8.48797	8.32463	8.64806	8.22509	8.73455
		2310003H01Rik	4.71446	4.69217	4.53002	4.90519	4.93051
		2310003L22Rik	7.66003	7.37147	7.05829	6.56115	6.89447
		2310004I24Rik	8.59999	8.12487	8.12487	8.24116	8.26272
		2310004N24Rik	8.55576	8.65818	8.49985	8.35485	8.49985
		2310005A03Rik	2.33894	2.32086	2.36564	2.33674	2.36614
		2310005E17Rik	2.86264	2.81402	2.87838	2.83835	2.86913
		2310005G13Rik	2.54809	2.52366	2.59136	2.5511	2.58884
		2310007B03Rik	2.39474	2.36394	2.42003	2.38677	2.42109
		2310007H11Rik	2.63662	2.61459	2.63717	2.61317	2.64066
		2310007J06Rik	2.18423	2.17086	2.45831	2.1822	2.21224
		2310007O11Rik	8.55695	7.87876	7.47018	7.53611	7.89826
		2310008B10Rik	4.22973	4.46051	4.27899	4.20635	4.23249
		2310008H04Rik	7.85816	7.61716	7.36109	7.0938	7.03401
		2310008H09Rik	6.064	5.79107	5.42716	5.88958	7.99538
		2310009A05Rik	8.97456	8.40167	8.63338	8.99	8.42077
		2310009B15Rik	6.12152	6.10654	5.70035	5.61591	5.91381
		2310010G23Rik	4.15083	4.56944	4.63336	4.91848	5.54574
		2310010J17Rik	3.86025	3.84265	3.87355	4.4505	4.04668
		2310011E23Rik	2.71863	2.6872	2.7636	2.72371	2.75587
		2310011J03Rik	7.88373	8.09611	7.58052	8.25013	7.85123
		2310014F06Rik	2.7207	2.63955	2.72524	2.71318	2.93141
		2310014F07Rik	2.44156	2.40923	2.47164	2.43894	2.83861
		2310014L17Rik	3.17822	2.75247	2.84193	2.7871	2.82499
		2310015A10Rik	5.42917	4.86869	3.9466	5.08917	5.38755
		2310015B20Rik	3.00077	3.16141	3.13031	3.12256	3.13031
		2310015K22Rik	2.33658	2.29581	2.35423	2.3234	2.34917
		2310016G11Rik	2.44163	2.42935	2.47863	2.44679	2.4763
		2310016M24Rik	11.0727	11.0635	10.8704	11.0283	10.7896
		2310021P13Rik	7.95717	8.06607	7.81123	7.39909	7.7259
		2310022A10Rik	5.78131	5.27077	5.52967	5.70222	5.9299
		2310022B05Rik	9.52601	9.98382	10.0212	9.70721	9.48676
		2310024H09Rik	3.18359	3.10832	3.23853	3.17593	3.22055
		2310028H24Rik	2.68417	2.52932	2.56798	2.53856	2.92795
		2310029O18Rik	5.09948	5.6624	5.52897	5.09958	5.40746
		2310030G06Rik	8.93978	10.0781	9.25295	8.45691	6.77677
		2310030N02Rik	6.84389	6.86494	6.48479	6.47893	6.74958
		2310031A07Rik	3.28328	2.44332	2.50691	2.6029	2.51757
		2310033P09Rik	5.05103	5.18385	5.10382	5.24358	5.09455
		2310034C09Rik	2.85534	2.81631	2.90125	2.85565	2.8808
		2310034G01Rik	2.52945	2.51311	2.5473	2.5473	2.55208
		2310035C23Rik	5.10985	5.05566	5.22968	4.92282	4.75732
		2310035K24Rik	5.66817	5.53924	5.6262	5.61329	5.56227
		2310035P21Rik	7.30737	7.33564	8.28481	7.35791	7.34328
		2310036O22Rik	11.02	11.0956	11.1283	10.8984	11.0525
		2310039F13Rik	2.56443	3.87479	2.59928	2.9099	3.46935
		2310039H08Rik	9.64441	9.59582	9.84303	10.2871	10.128
		2310040G07Rik	2.7443	2.71828	2.75904	2.741	2.76192
		2310040G24Rik	3.93024	3.22602	3.26216	3.19279	3.25119
		2310042D19Rik	2.53466	2.5078	2.56189	2.52984	2.55409
		2310043L19Rik	2.19325	2.17439	2.22938	2.19268	2.22422
		2310044G17Rik	5.71044	5.8005	5.02187	5.57523	5.81503
		2310044H10Rik	9.66652	9.65499	9.39619	9.84482	9.95262
		2310045N01Rik	8.38222	8.16022	7.39827	8.08341	8.16969
		2310045N14Rik	2.52125	2.49719	2.56589	2.52391	2.55519
		2310046A06Rik	2.06762	2.04767	2.09014	2.07042	2.09614
		2310046O06Rik	7.71561	7.87353	7.49818	7.36027	7.44981
		2310047B19Rik	5.26426	5.34717	5.36729	5.34717	4.72099
		2310047D07Rik	2.44382	2.39677	2.44026	2.42445	2.44026
		2310047K21Rik	5.48087	4.1772	5.39087	4.12494	5.39981
		2310047M10Rik	7.11362	6.87627	6.87049	6.35884	6.70842
		2310047N11Rik	3.72859	3.53917	3.76809	3.75905	3.7638
		2310050B05Rik	3.22567	3.11341	3.21611	3.17156	3.20775
		2310050P20Rik	2.76679	2.55667	2.84512	2.82972	4.77382
		2310057M21Rik	5.40894	5.34016	5.48029	5.31255	5.42536
		2310058F05Rik	2.72739	2.60563	2.66702	2.62443	2.63965
		2310058N22Rik	6.57637	6.79954	6.0024	5.93012	6.66605
		2310061A09Rik	2.50457	2.50591	2.54527	2.52583	2.55055
		2310061C15Rik	6.21276	6.36795	6.21165	6.13155	6.00616
		2310061G22Rik	2.40349	2.38672	2.43148	2.41223	2.52653
		2310061I04Rik	8.27245	8.30895	7.97849	8.21283	8.26546
		2310061J03Rik	3.56606	3.50748	3.57552	4.71707	4.60646
		2310066F23Rik	6.90582	6.95779	6.76632	6.63406	6.67883
		2310067B10Rik	5.36149	5.35745	5.43429	5.36068	5.38872
		2310067E19Rik	7.28869	7.53305	7.68832	7.35102	8.06611
		2310067P03Rik	2.39702	2.35579	2.42213	2.38248	2.41597
		2310068C19Rik	5.83583	5.85887	5.74446	5.90788	6.22092
		2310068G24Rik	1.99346	1.97763	2.0264	1.99133	2.02362
		2310068J16Rik	3.15149	3.23889	3.23506	3.21343	3.53067
		2310069B03Rik	2.69934	2.68615	2.74013	2.70283	2.73501
		2310075K07Rik	5.62672	5.53587	5.51085	5.85454	6.10688
		2310075M01Rik	2.26117	2.20403	2.26117	2.23766	2.60395
		2310076G05Rik	2.1857	6.43383	5.00068	2.76139	4.66162
		2310079F09Rik	8.50774	6.95797	7.21423	7.23353	7.14602
		2310079F23Rik	3.32738	3.07399	3.0785	3.06044	2.85183
		2400001E08Rik	10.6222	10.6029	10.4456	10.8172	10.793
		2400003C14Rik	9.93692	9.63085	9.73735	9.6366	10.0037
		2400009B08Rik	8.03156	6.99278	7.32553	9.59891	7.23675
		2410001C21Rik	9.12421	7.73688	7.56451	7.94683	7.99551
		2410002F23Rik	8.21245	8.60284	8.48613	8.57439	8.96663
		2410002I01Rik	2.56824	2.20734	2.20944	2.19011	2.50605
		2410002O22Rik	7.37491	7.38473	7.03582	6.91379	6.96192
		2410003I16Rik	2.95886	2.89656	3.00014	2.95826	2.98938
		2410003K15Rik	10.0764	10.2097	10.0133	10.0063	9.88391
		2410004B18Rik	10.2455	10.48	10.3236	10.0111	9.87158
		2410004I01Rik	2.74477	2.712	2.78586	2.74407	2.89967
		2410004P03Rik	2.29936	2.28692	2.33141	2.30522	2.32834
		2410006H16Rik	11.9452	11.6443	11.1859	11.0443	11.0554
		2410007B07Rik	2.48643	2.47212	2.52675	2.49666	2.50999
		2410015M20Rik	6.70784	6.92947	6.83523	6.95071	6.87971
		2410016O06Rik	7.27137	7.7633	6.75144	6.92814	6.78121
		2410017I17Rik	2.61008	2.59216	2.62834	2.60798	2.63213
		2410017P09Rik	8.25377	8.29842	7.69529	8.38549	8.51863
		2410018L13Rik	2.94948	3.40666	3.10757	2.99037	3.10725
		2410018M08Rik	8.91178	9.09217	8.94064	9.2813	8.31784
		2410021H03Rik	3.29718	3.22105	3.32579	3.27413	3.2918
		2410022L05Rik	5.73734	5.94079	5.78422	5.86441	5.95074
		2410022M11Rik	3.36596	3.36355	3.36596	3.77169	3.89371
		2410024N13Rik	2.62392	2.5822	2.66954	2.62568	2.65937
		2410042D21Rik	7.80028	7.61057	8.20759	7.26707	8.052
		2410049M19Rik	2.61966	2.58393	2.66956	2.65343	2.65721
		2410066E13Rik	4.52321	4.19281	5.14747	4.59619	4.93159
		2410075B13Rik	2.79803	2.74934	2.82888	2.94771	3.01091
		2410076I21Rik	2.65952	2.63821	2.68273	2.65744	3.29024
		2410089E03Rik	5.1814	5.21676	5.4631	4.95027	5.09637
		2410091C18Rik	8.02321	8.59552	8.338	8.63554	8.16735
		2410127L17Rik	9.41952	9.66318	9.92489	9.42248	9.4246
		2410131K14Rik	5.51321	5.38592	5.325	5.06977	4.97066
		2410133F24Rik	3.15485	3.11827	3.18378	3.14542	3.24439
		2410137M14Rik	3.35973	3.32243	3.37539	3.39713	3.3333
		2500002B13Rik	4.85195	5.07726	4.50808	4.35114	3.66621
		2500003M10Rik	10.1777	10.1634	10.3452	10.1191	10.2516
		2500004C02Rik	3.52754	2.76266	4.05421	3.56488	3.95101
		2510002D24Rik	6.99184	6.99594	6.99184	7.21984	6.87026
		2510003E04Rik	6.46555	6.69126	6.3144	6.62254	6.43387
		2510009E07Rik	6.58163	6.98147	6.90495	6.73915	7.11257
		2510012J08Rik	8.48273	8.82376	8.1244	8.85579	8.0695
		2510016G02Rik	2.91515	2.84788	2.95358	3.1448	2.94835
		2510017J16Rik	5.01067	5.67458	6.00639	5.67408	5.99268
		2510019K15Rik	3.21249	3.30964	3.24777	3.30983	3.38842
		2510022D24Rik	2.67171	2.61552	2.62884	2.8183	2.64419
		2510039O18Rik	9.44833	9.10462	9.63259	9.265	9.29703
		2510042H12Rik	2.35268	2.32971	2.38758	2.35282	2.38749
		2600001M11Rik	7.82091	7.90932	7.51801	7.18286	6.78439
		2600002B07Rik	5.62618	5.62618	6.0818	5.11011	6.52248
		2600006K01Rik	2.21419	2.0724	2.10451	2.08199	2.0969
		2610001J05Rik	6.72652	6.85612	6.85573	6.67815	6.79622
		2610002D18Rik	4.17116	4.29715	4.17116	4.16405	4.17116
		2610002I17Rik	6.40752	6.44036	6.26929	6.10683	6.1367
		2610002J02Rik	8.48027	8.26276	8.31895	8.84689	8.33553
		2610002J23Rik	8.95876	9.08993	9.23542	9.02408	9.2639
		2610002M06Rik	7.20523	7.39858	7.21524	7.30044	7.11884
		2610005L07Rik	8.53333	8.46871	8.4054	8.20073	8.27357
		2610005M20Rik	2.99272	2.96002	3.04684	3.00879	3.03053
		2610007B07Rik	2.19616	2.54266	2.49527	2.14682	2.14663
		2610008E11Rik	6.27862	6.52826	6.52826	6.96178	7.9751
		2610011E03Rik	2.25621	2.23292	2.28359	2.25389	2.27998
		2610011I18Rik	2.39546	2.44401	2.41336	2.38358	2.41336
		2610012C04Rik	4.64806	4.85242	4.75544	4.14312	4.28099
		2610015P09Rik	3.316	3.28533	3.39664	3.19986	3.21741
		2610018G03Rik	10.2222	10.9681	10.8969	10.3215	8.21007
		2610019E17Rik	6.06927	6.55266	6.0639	6.06651	6.3916
		2610019F03Rik	7.22898	8.16234	7.44989	9.69078	7.44757
		2610019N06Rik	5.89828	5.26891	5.04498	5.60998	5.69686
		2610020C07Rik	3.67884	3.44349	3.15406	3.31298	3.21342
		2610020H08Rik	4.62917	4.2264	3.96162	4.75563	4.31852
		2610020P09Rik	5.46212	4.93461	4.81855	5.86507	4.92779
		2610021A01Rik	6.35954	6.08785	7.13237	6.72366	7.43629
		2610021J01Rik	2.71373	2.69109	2.75154	2.71292	2.74055
		2610021K21Rik	2.50532	2.4084	2.54483	2.38872	2.45192
		2610024D14Rik	3.25537	3.1663	3.54368	3.09037	3.23296
		2610027H17Rik	7.57901	7.43217	6.73959	7.2102	8.86436
		2610027K06Rik	2.28927	2.26515	2.31268	2.28543	2.31476
		2610027L16Rik	8.06824	8.25851	7.70993	7.91246	7.89569
		2610028D06Rik	2.34976	2.33684	2.36776	2.33224	2.36363
		2610028E06Rik	2.51565	2.48815	2.55939	2.51761	2.55257
		2610028H24Rik	2.51347	2.48211	2.55009	2.52769	2.55414
		2610028L16Rik	6.57183	7.02752	6.76006	6.40402	6.39738
		2610029G23Rik	11.0087	11.0014	11.4199	11.1507	9.99465
		2610029I01Rik	8.59478	8.6201	8.8695	8.13916	8.46039
		2610030P05Rik	8.13561	7.11436	7.72555	7.28599	7.35074
		2610034B18Rik	7.51986	7.79079	7.858	7.07335	7.41488
		2610034E01Rik	2.77696	2.76007	2.76397	2.7923	2.8024
		2610035D17Rik	2.62219	2.58228	2.66852	2.63443	2.65591
		2610035F20Rik	2.81376	2.78844	2.86075	2.82525	2.8545
		2610037D02Rik	2.61195	2.58621	2.6514	2.61069	2.64433
		2610039C10Rik	9.85855	9.45397	9.79277	9.60016	9.67626
		2610042L04Rik	2.5979	2.58102	2.63493	2.62693	2.63493
		2610044O15Rik	7.12333	7.15106	7.56647	7.20825	7.76524
		2610100L16Rik	2.75529	2.72974	2.79675	2.75857	2.79417
		2610101N10Rik	8.60329	8.54264	8.39926	8.49815	8.41806
		2610109H07Rik	2.28966	5.20265	3.84942	5.00481	2.79549
		2610201A13Rik	4.20345	4.70929	4.46165	5.00769	4.87115
		2610202C22Rik	6.61822	6.76854	6.413	6.91416	6.71946
		2610203C20Rik	10.0891	10.9705	10.5796	9.86032	10.1227
		2610203C22Rik	2.90652	2.78737	2.82143	2.80244	4.26019
		2610206C17Rik	2.55954	2.55166	2.59183	2.55541	2.58995
		2610300M13Rik	2.37799	2.36755	2.41757	2.38999	2.42019
		2610301B20Rik	4.98396	5.16476	5.24039	5.19126	5.29489
		2610301G19Rik	8.06275	8.26932	7.38428	8.3247	8.55377
		2610303G11Rik	2.75246	2.77058	2.77058	2.74404	2.76456
		2610305D13Rik	5.21808	3.14436	4.49093	4.75959	8.08418
		2610306M01Rik	6.69896	5.87827	6.2931	6.13055	6.23897
		2610316D01Rik	6.10937	6.06228	6.1234	6.10873	6.11954
		2610317O13Rik	2.80437	2.77524	2.85387	2.81192	2.83435
		2610319H10Rik	8.63307	8.72284	8.81037	8.44875	9.16547
		2610507B11Rik	9.61625	9.42185	9.46231	9.37273	8.98094
		2610507I01Rik	5.59804	5.75535	5.96964	5.59908	5.78263
		2610524H06Rik	8.58334	8.28856	8.57371	8.05004	8.24704
		2610528A11Rik	8.50161	7.72751	7.87918	2.9206	3.02799
		2610528B01Rik	3.89216	4.02986	3.94264	3.90137	3.9536
		2610528E23Rik	6.27724	6.38259	6.4718	6.50618	5.94812
		2700005E23Rik	2.31322	2.28908	2.33282	2.29915	2.32871
		2700007P21Rik	6.4607	6.46	6.32617	6.0789	6.0679
		2700008E08Rik	2.76073	2.7236	2.78864	2.77668	2.79291
		2700008G24Rik	5.28302	5.12869	4.08946	5.80732	6.61312
		2700012I20Rik	2.09661	2.07839	2.11742	2.09337	2.11788
		2700022O18Rik	2.84432	2.83641	2.85801	2.85801	3.9326
		2700023E23Rik	8.49278	8.40628	7.88897	8.09637	8.27484
		2700029L08Rik	6.39125	6.00722	5.76397	5.59484	5.92139
		2700029M09Rik	10.3012	10.387	9.96297	10.1109	10.1226
		2700038G22Rik	7.52552	7.16741	7.31619	7.64749	7.83956
		2700046A07Rik	2.37803	2.34152	2.41491	2.3764	2.41018
		2700046G09Rik	6.40757	6.54859	5.8126	7.1302	6.54859
		2700049A03Rik	6.20615	6.49019	5.83865	5.77837	5.67192
		2700050L05Rik	4.42418	4.23477	4.26214	4.25065	4.73443
		2700054A10Rik	2.47862	2.44034	2.51693	2.49857	2.50783
		2700057C20Rik	3.1535	3.0633	3.20887	3.15731	3.19864
		2700060E02Rik	12.4202	12.7144	12.6606	12.6262	12.6842
		2700062C07Rik	7.27414	7.21306	6.92487	6.19332	6.27354
		2700070H01Rik	2.95268	2.92175	2.99688	2.95145	2.9823
		2700078E11Rik	6.72756	6.68204	6.53563	5.9366	5.91883
		2700078F05Rik	3.15225	3.08905	3.19808	3.17191	3.18996
		2700079J08Rik	9.53949	9.54776	10.0959	9.9226	10.589
		2700080J24Rik	2.38335	2.3816	2.40827	2.38051	2.40558
		2700081L22Rik	2.37258	2.31385	2.40834	2.37194	2.39105
		2700081O15Rik	7.1825	7.33605	7.4849	6.53813	7.06924
		2700089E24Rik	8.78375	8.73201	9.30533	8.78155	8.93862
		2700094K13Rik	10.8497	11.1275	10.908	10.6922	10.7401
		2700097O09Rik	8.29243	9.09733	8.10536	8.47992	7.95648
		2700099C18Rik	4.27488	4.22683	4.32306	4.12384	4.49791
		2810001A02Rik	10.1088	9.44753	10.0083	9.6919	10.3468
		2810001G20Rik	6.62219	6.02944	6.10214	6.25049	6.10381
		2810002D19Rik	5.36981	5.01992	4.59586	4.79981	4.70071
		2810002N01Rik	7.30661	7.62335	7.44394	7.87463	7.87232
		2810004I08Rik	2.35233	2.35069	2.37	2.3532	2.35884
		2810004N23Rik	7.61029	7.61978	7.07941	7.64158	6.99624
		2810008M24Rik	11.7501	11.6085	11.6275	11.4944	11.4209
		2810013P06Rik	5.90435	5.24058	5.67859	5.78143	5.64084
		2810019C22Rik	2.73201	2.7255	2.7663	2.74048	2.76713
		2810021B07Rik	5.7675	5.52964	5.96817	5.08915	5.46701
		2810021J22Rik	7.22299	6.95099	7.23082	6.8819	6.63713
		2810025M15Rik	8.0149	8.24692	7.52108	8.1081	8.31816
		2810029C07Rik	2.43157	2.4048	2.46093	2.42956	2.45382
		2810030E01Rik	2.99325	2.63835	2.76235	2.65691	2.67762
		2810032G03Rik	3.07465	3.234	3.31912	3.79276	3.5639
		2810037O22Rik	2.54951	3.11933	2.56867	2.54829	2.58532
		2810039B14Rik	3.25197	3.26692	3.61562	2.98859	3.19864
		2810040C05Rik	5.02638	4.79819	5.60195	5.1529	5.62561
		2810043O03Rik	7.69031	7.94102	7.93438	7.61117	8.17092
		2810046L04Rik	5.70586	5.64892	5.67971	5.44973	5.79921
		2810047C21Rik1	4.6933	4.71456	4.92282	5.28926	6.14919
		2810047F03Rik	2.55092	2.52693	2.59841	2.55069	2.58788
		2810047J09Rik	2.48096	2.45606	2.52203	2.48529	2.51453
		2810049E08Rik	2.71512	2.6848	2.75149	2.7153	2.74292
		2810055F11Rik	8.16158	9.28103	7.95999	8.86902	7.40319
		2810055G20Rik	7.4577	6.78179	6.62248	7.54764	7.19791
		2810403A07Rik	8.21248	8.32331	8.1443	7.88181	8.16713
		2810403D21Rik	3.39564	3.51809	3.57641	3.43219	3.73948
		2810403G07Rik	2.7563	2.69905	2.78531	2.76817	2.77713
		2810404F17Rik	2.32241	2.31595	2.35842	2.32208	2.35288
		2810404I24Rik	5.98977	6.31632	6.1313	5.98784	5.94291
		2810404M03Rik	2.44748	2.43351	2.49143	2.44889	2.48305
		2810405F17Rik	5.16249	3.74476	3.75747	3.7707	4.17676
		2810405K02Rik	8.05053	8.23848	8.57826	9.60165	9.35478
		2810407C02Rik	8.36617	8.28998	8.20746	8.20751	7.99632
		2810408A11Rik	3.04173	3.05177	3.1753	3.01534	3.07359
		2810408B13Rik	6.70843	6.40656	6.97158	6.5613	6.53104
		2810408I11Rik	5.53123	5.45115	4.88991	4.4653	4.03729
		2810408M09Rik	4.41095	4.34989	4.22741	4.11303	4.23463
		2810410D24Rik	5.50245	4.87106	5.65222	4.2086	4.81377
		2810410L24Rik	3.58905	4.87869	2.87199	5.20553	5.88139
		2810410P21Rik	2.61368	2.59666	2.65296	2.71569	2.65395
		2810414N06Rik	3.1924	3.00128	2.93983	3.45899	2.93731
		2810416A17Rik	2.71696	2.84754	2.83339	2.73849	3.72033
		2810416G20Rik	3.50027	3.54354	3.52385	3.49795	3.52605
		2810417H13Rik	7.21951	7.18752	7.55088	7.23475	7.14443
		2810421E14Rik	2.68479	2.51296	2.6315	2.49087	2.537
		2810422J05Rik	8.67772	8.34396	8.36094	8.36712	8.42057
		2810422O20Rik	5.86488	5.62658	5.58298	5.54056	5.6101
		2810427A07Rik	7.25347	7.97884	7.36294	7.933	8.44169
		2810428I15Rik	9.56751	9.58826	8.82681	9.70778	9.67036
		2810428J06Rik	3.97466	3.93565	3.81612	4.3241	3.99602
		2810429I04Rik	3.13711	3.12811	3.17984	3.14666	3.17419
		2810432D09Rik	7.695	7.7394	7.37853	7.8128	7.79552
		2810433D01Rik	4.8396	6.07219	7.0743	6.3943	6.25725
		2810442I21Rik	3.58732	3.41369	3.6809	3.50929	3.5373
		2810449G22Rik	2.23283	2.20597	2.46412	2.22107	2.25092
		2810453I06Rik	7.48723	7.0947	6.92086	7.0832	6.54453
		2810454H06Rik	2.57426	2.5143	2.62709	2.5722	2.59019
		2810455B08Rik	5.86002	5.93964	6.37084	5.56269	6.37347
		2810455D13Rik	8.48414	9.32768	9.45987	8.66075	8.42236
		2810455O05Rik	2.34979	2.33631	2.37177	2.33642	2.36608
		2810457G06Rik	3.14458	3.47618	3.1668	3.44428	3.17
		2810468N07Rik	3.37397	2.77724	3.75765	2.76322	2.78758
		2810474C18Rik	2.32642	2.29262	2.35316	2.32546	2.35368
		2810474O19Rik	9.87508	10.2705	9.60869	9.92413	9.41499
		2810487C13Rik	2.37172	2.35458	2.40761	2.37214	2.404
		2900001G08Rik	2.84558	7.88587	2.9237	2.85068	2.80256
		2900002J02Rik	3.87457	6.92886	4.1024	5.59145	5.64787
		2900002K06Rik	2.33211	2.32047	2.36879	2.3323	2.36441
		2900005I04Rik	2.8361	2.81931	2.8584	2.82085	2.85211
		2900006K08Rik	3.04297	3.08515	3.07145	3.09686	3.06915
		2900009J20Rik	5.56547	6.32633	5.55915	6.15251	5.35105
		2900010M23Rik	9.53593	9.74443	9.68133	9.54058	9.44391
		2900011F02Rik	2.36092	2.33533	2.40113	2.36081	2.3935
		2900011L18Rik	5.93816	5.77276	5.98533	5.6313	5.79206
		2900011O08Rik	2.3585	2.33782	2.37106	2.34291	2.37891
		2900016J10Rik	2.17847	2.42245	2.31823	2.31083	2.39657
		2900018E21Rik	2.78405	2.76364	2.80385	2.77867	2.80269
		2900018N21Rik	3.93591	4.12186	3.27217	3.33956	2.93767
		2900019E01Rik	4.18257	4.02341	4.05458	4.01222	4.05458
		2900022B07Rik	2.54721	2.51706	2.57058	2.82613	2.57126
		2900022M07Rik	2.67529	2.64301	2.70425	2.66608	2.69585
		2900024I21Rik	2.27176	2.24086	2.27595	2.25853	2.28676
		2900026A02Rik	6.50519	6.76071	6.69634	6.51197	6.81199
		2900027M19Rik	2.45638	2.45056	2.48922	2.45692	3.05471
		2900035I09Rik	2.80358	2.77469	2.85716	2.80374	2.83798
		2900040J22Rik	5.53599	5.58945	5.21945	5.22785	4.48888
		2900041M22Rik	2.54847	2.58076	2.61424	2.5983	3.67969
		2900042A17Rik	4.56481	4.98143	4.53328	4.53902	4.84711
		2900042E19Rik	2.91034	2.72041	2.73719	2.73558	2.71328
		2900046D03Rik	2.81869	2.79372	2.86569	2.75867	2.8568
		2900046F13Rik	3.06861	3.54253	3.57433	3.7649	3.71769
		2900046L07Rik	2.47235	2.42219	2.49372	3.18951	2.51815
		2900052L18Rik	2.79034	2.76488	2.8344	2.87681	2.83557
		2900052N01Rik	2.3774	2.34893	2.41518	2.38404	2.40992
		2900053A13Rik	6.52816	6.2797	6.30769	6.40567	6.45476
		2900054C01Rik	5.70182	5.10563	5.77571	5.834	4.41388
		2900056M20Rik	4.84108	4.90361	4.94254	4.82302	4.78775
		2900057B20Rik	2.35138	2.3127	2.35979	2.3294	2.35979
		2900057C01Rik	5.48945	6.02944	6.25927	5.79718	6.39602
		2900057E15Rik	2.81268	2.78361	2.93872	2.79353	2.82959
		2900057H02Rik	2.13897	2.8029	2.15576	2.19967	2.19808
		2900060K15Rik	2.69396	2.6588	2.74306	2.69642	2.73099
		2900060N12Rik	2.58083	2.56377	2.60305	2.5657	2.59726
		2900064A13Rik	9.84739	9.83812	9.88616	9.57411	9.69626
		2900064B16Rik	2.3518	2.32686	2.39107	2.38549	2.38549
		2900064B18Rik	4.9885	4.96655	5.01681	5.26927	5.02157
		2900064F13Rik	2.5973	2.58092	2.6438	2.60821	2.64063
		2900064K03Rik	2.58664	2.55941	2.62937	2.58346	2.62005
		2900069G24Rik	2.50522	2.49407	2.52594	2.50091	2.52946
		2900072G11Rik	3.50376	5.79583	4.04846	3.64234	3.70722
		2900073C17Rik	7.44114	6.14041	5.36208	5.82421	5.98683
		2900075N08Rik	2.48934	2.45846	2.52485	2.48952	3.53433
		2900076A07Rik	4.84131	4.81031	4.84131	4.8247	5.55219
		2900076A13Rik	7.25372	6.47694	6.52449	6.52106	6.59822
		2900084O13Rik	2.38509	2.36852	2.41492	2.38374	2.41538
		2900092C05Rik	2.42215	2.3949	2.46426	2.42309	2.45814
		2900092D14Rik	2.43143	2.3943	2.48061	2.43134	2.46148
		2900092E17Rik	7.23951	7.09726	6.94403	6.849	7.05383
		2900092N22Rik	3.73688	6.14182	3.83139	2.96911	3.78164
		2900093K20Rik	6.73867	6.19601	6.19601	6.11256	6.4501
		2900097C17Rik	8.31908	8.21192	7.98363	8.20517	8.08243
		3000002C10Rik	10.5766	10.7724	11.163	9.84756	10.066
		3010001F23Rik	3.71597	3.77081	3.7803	3.6703	3.89284
		3010026O09Rik	3.04522	3.03252	3.07233	3.22658	3.55022
		3021401N23Rik	3.71771	3.68643	3.64474	3.56055	3.47302
		3100002H20Rik	2.7258	2.68759	2.7685	2.7582	2.7582
		3100003L13Rik	3.26616	3.04299	3.04604	3.01404	3.05092
		3100003M19Rik	5.29349	6.67911	3.58145	3.75289	4.65242
		3110001D03Rik	10.6876	10.2746	10.3544	10.9327	10.6657
		3110001I22Rik	7.16308	7.19313	7.14681	7.03051	6.73122
		3110002H16Rik	5.85501	5.31332	5.479	5.26706	5.19346
		3110003A17Rik	11.7908	12.7452	11.5829	12.5967	11.8776
		3110005L21Rik	6.90707	8.27549	7.90426	7.27486	6.26352
		3110005L24Rik	4.74837	4.6443	5.04841	4.61304	4.51034
		3110007F17Rik	2.36419	2.33379	2.65777	2.36269	2.3948
		3110009E18Rik	7.48395	7.16125	6.87321	7.44833	7.16125
		3110009F21Rik	2.75242	2.72418	2.80013	2.75272	2.78969
		3110018I06Rik	2.37343	2.47753	2.39332	2.37154	2.38329
		3110021A11Rik	3.27286	3.48493	3.11145	3.67962	3.31095
		3110021N24Rik	3.60172	3.58893	3.6392	3.60715	3.63559
		3110027N22Rik	5.13774	4.99006	4.6108	4.92087	5.95651
		3110035C09Rik	4.84905	6.05597	5.27472	4.95603	4.73935
		3110035E14Rik	2.31603	2.78266	2.35142	2.31619	2.34055
		3110035G12Rik	3.57755	3.53355	3.47151	3.54966	3.57755
		3110037C07Rik	2.55984	2.52382	2.60757	2.56807	2.60757
		3110037L02Rik	2.44869	2.41324	2.47348	2.451	2.47182
		3110038A09Rik	4.68222	4.76422	5.20548	4.69191	5.40724
		3110039C02Rik	3.35304	3.24544	3.42426	3.3699	3.55401
		3110039M20Rik	2.05393	5.14436	2.06479	2.05319	5.67701
		3110040N11Rik	7.25063	7.11713	7.074	7.32776	7.19992
		3110043O21Rik	9.39681	9.373	9.5692	10.9818	9.469
		3110045A19Rik	5.57124	5.34185	5.74203	5.58569	5.99602
		3110045C21Rik	2.68734	3.35194	2.68734	2.66571	2.61347
		3110047M12Rik	3.85631	3.82063	4.12168	4.45616	4.00207
		3110049I03Rik	2.21544	2.19722	2.24804	2.21451	2.24606
		3110052M02Rik	5.06332	4.861	4.63023	4.74114	4.77683
		3110053B16Rik	4.40334	2.80446	2.90559	2.74485	2.79176
		3110056O03Rik	6.96201	7.04691	6.28085	6.86449	6.86449
		3110057O12Rik	3.57932	3.36225	3.78872	3.36408	3.41235
		3110062G12Rik	2.47531	2.44742	2.51914	2.48108	2.51083
		3110067C02Rik	2.82931	2.72312	2.82271	2.77851	2.80905
		3110070M22Rik	3.48144	3.64726	3.61991	3.71054	3.86951
		3110073H01Rik	10.1674	9.87512	10.3228	10.2048	10.2923
		3110080E11Rik	2.80416	2.70502	2.82078	3.67983	7.9947
		3110080O07Rik	3.4677	3.62189	3.33724	3.01128	3.62432
		3110082D06Rik	2.33345	2.32284	2.36245	2.33768	5.51038
		3110082I17Rik	6.18027	6.51207	6.38188	6.37549	5.9432
		3200001G23Rik	2.72327	2.68838	2.76921	2.72341	2.76098
		3200002M19Rik	5.77148	5.69484	5.61353	5.57856	5.78837
		3222401L13Rik	3.21374	3.19623	3.23393	3.21104	3.23356
		3222402N08Rik	3.77194	4.60131	4.63388	4.11713	3.39288
		3230401D17Rik	10.5646	10.5557	10.5403	10.3885	10.4542
		3300002A11Rik	4.78607	4.53893	4.57636	4.55076	4.57587
		3300002I08Rik	2.4624	2.47555	2.47555	2.37478	2.48021
		3300002I10Rik	2.31195	2.29872	2.48829	2.313	2.34512
		3300002P09Rik	2.94815	3.14066	2.97558	3.1366	3.17116
		3632451O06Rik	2.91636	3.15087	4.12307	6.43164	7.01531
		3632454L22Rik	2.75585	2.71758	2.81292	2.7614	2.78832
		3830403N18Rik	3.87423	3.95014	3.99077	4.24861	4.63716
		3830406C13Rik	8.24014	8.23754	8.09946	8.36788	8.2358
		3830408C21Rik	2.78902	2.30453	2.42869	2.38255	2.42999
		3830408D07Rik	2.80315	3.10629	3.26709	2.85209	2.92333
		3830417A13Rik	2.39688	2.39848	2.42906	2.41403	2.43548
		3830431G21Rik	2.94911	2.94613	2.98958	2.96491	2.98958
		3830612M24	6.65692	7.28843	7.32134	7.66904	7.56502
		4122401K19Rik	2.5702	2.56567	2.65501	2.59152	2.60924
		4430402I18Rik	2.36689	2.33465	2.65243	2.36644	2.40315
		4432414F05Rik	6.91775	7.17827	6.73794	6.45997	6.96827
		4631402F24Rik	2.68486	2.85537	2.75844	2.62239	2.65378
		4631422I05Rik	2.52012	2.52858	2.57561	2.54521	2.56781
		4632404H12Rik	2.83453	2.83997	2.86864	2.83718	2.87403
		4632409D06Rik	2.35498	2.33009	2.39184	2.35505	2.38861
		4632411P08Rik	2.81273	2.78095	2.85971	3.17025	2.85853
		4632415K11Rik	6.28124	6.21278	6.03916	6.35547	6.04618
		4632415L05Rik	4.59016	4.26626	4.47513	4.35739	4.50317
		4632418H02Rik	3.504	3.46764	3.62939	3.58866	4.42929
		4632419I22Rik	10.158	10.2226	10.4279	9.97705	10.2755
		4632427E13Rik	7.22743	7.30837	7.68585	7.68431	7.89829
		4632428N05Rik	9.95998	8.77972	9.17201	9.01783	9.20669
		4632432E15Rik	2.40326	2.37584	2.3961	2.39678	2.42435
		4632433K11Rik	3.27788	3.27076	3.29918	3.2901	3.30666
		4632434I11Rik	4.72615	4.89604	4.53516	4.53631	4.87236
		4633401B06Rik	6.31088	6.43519	6.85014	6.34168	6.51649
		4633401L03Rik	2.7532	2.7172	2.79447	2.75553	2.78575
		4633402D09Rik	2.46267	2.43553	2.50961	2.46535	2.50103
		4732415M23Rik	2.54928	2.54928	2.53842	2.52452	2.54928
		4732418C07Rik	7.01633	6.66578	6.62395	6.99123	7.01657
		4732423E21Rik	7.10836	7.9436	7.10514	7.37866	8.7627
		4732440D04Rik	3.83632	3.75552	4.91985	3.72944	3.77765
		4732460I02Rik	4.10603	4.30304	4.28496	4.25375	4.42275
		4732468M13Rik	3.10743	3.05069	3.10743	3.07697	3.17224
		4732471D19Rik	5.31874	5.42978	5.28538	4.79479	4.8053
		4732491K20Rik	3.28693	3.05055	3.33826	3.33634	4.04865
		4732496C06Rik	5.37947	5.53291	5.39429	5.36289	5.58098
		4733401A01Rik	4.31292	4.29508	5.07017	5.08188	5.41728
		4831426I19Rik	4.3886	5.04251	4.61062	4.54371	4.48922
		4831440E17Rik	3.81661	3.49932	3.77515	3.77752	3.74708
		4832406H04Rik	2.59932	2.55611	2.59915	2.5627	2.55773
		4832428D23Rik	2.44691	2.42481	2.47672	2.44712	2.47775
		4832441B07Rik	2.62367	2.55548	2.65865	2.61334	2.65268
		4833403I15Rik	2.45467	2.44653	2.49006	2.46868	2.48862
		4833403J16Rik	3.63562	3.47921	3.62192	3.67908	6.27145
		4833406M21Rik	3.48672	4.89117	3.27922	4.11075	4.14815
		4833408D11Rik	8.07454	7.79941	8.14703	8.13192	8.55049
		4833408G04Rik	2.91404	2.56968	2.63285	2.59322	2.62152
		4833410I11Rik	2.58993	2.57218	2.62547	2.59031	2.62537
		4833411I10Rik	3.16226	2.98693	2.94022	2.94031	3.94187
		4833412C15Rik	6.11338	6.25652	6.66868	6.17238	6.71327
		4833412E19Rik	6.66944	6.04889	5.97578	5.81226	5.88799
		4833412K13Rik	4.164	3.94733	4.54631	4.0746	4.35142
		4833413G10Rik	4.47673	4.54453	4.08329	4.50334	4.27413
		4833417C18Rik	2.37571	2.36432	2.41596	2.37582	2.40764
		4833417J16Rik	2.84873	2.84686	2.90343	2.85204	2.90706
		4833417J20Rik	6.38386	7.23338	7.17504	6.84914	7.45056
		4833418N02Rik	2.42558	2.45296	2.46813	2.42858	2.47312
		4833419A21Rik	1.79313	2.5263	1.82106	1.79126	1.81634
		4833419E13Rik	2.52621	2.52434	2.5722	2.54997	2.58262
		4833420D23Rik	2.56505	2.51202	2.54921	2.52555	2.5509
		4833420G11Rik	8.31382	8.24	8.90842	8.00927	8.13297
		4833420G17Rik	7.34337	7.21988	7.31252	6.88241	7.17998
		4833420L08Rik	2.86031	2.80573	3.15935	2.89195	3.38634
		4833422B07Rik	4.03162	3.68976	3.80437	3.53165	3.85281
		4833422C13Rik	3.5999	3.46171	5.85777	3.56073	4.89049
		4833423E24Rik	2.56878	2.51002	2.58664	2.56518	2.5738
		4833423F13Rik	8.36233	7.67704	7.30382	6.84614	6.88423
		4833424O15Rik	2.91322	2.8849	2.9716	2.92274	2.9566
		4833427F10Rik	3.18371	3.22557	3.36487	3.26143	3.24962
		4833427G06Rik	2.65718	2.63221	2.69106	2.6503	2.66779
		4833428M15Rik	2.9	2.86079	2.93758	2.90063	2.94108
		4833432E10Rik	2.6344	2.63576	2.66809	2.63017	2.68045
		4833438C02Rik	6.20999	5.7346	5.91365	6.0538	6.03348
		4833439F03Rik	4.02882	4.42874	3.96764	3.74003	3.82672
		4833439L19Rik	6.75889	6.7371	6.7657	6.78803	6.84374
		4833441D16Rik	5.79551	6.14935	6.13239	5.85845	5.87703
		4833442J19Rik	6.76009	7.58676	6.6077	7.8829	6.26702
		4833444G19Rik	4.47718	4.42116	5.41577	3.84925	4.54975
		4833446E11Rik	2.26141	2.23727	2.27022	2.24475	2.27595
		4833447I15Rik	3.10148	3.03093	3.17091	3.24018	3.16553
		4921501E09Rik	2.25179	2.25416	2.29385	2.2523	2.29477
		4921504E06Rik	2.52801	2.50315	2.57016	2.52752	2.56166
		4921504P05Rik	2.43855	2.40148	2.46936	2.4717	2.46201
		4921504P13Rik	2.70589	2.66326	2.74122	2.71676	2.74771
		4921504P20Rik	2.43868	2.43259	2.48014	2.44706	2.47347
		4921506L19Rik	2.23002	2.20328	2.24399	2.21905	2.23544
		4921506M07Rik	2.47071	2.44393	2.50892	2.46806	2.50489
		4921507G05Rik	2.56978	2.53632	2.61105	2.58886	2.60704
		4921507H08Rik	2.27466	2.25492	2.30897	2.29526	2.30972
		4921507P07Rik	2.28772	2.256	2.31556	2.2831	2.31556
		4921508D12Rik	2.39634	2.37962	2.44995	2.39624	2.43085
		4921509J17Rik	5.64397	5.42924	5.48874	5.21568	4.78791
		4921510H08Rik	2.34489	2.33244	2.37978	2.34857	2.37587
		4921511E18Rik	2.53492	2.6177	2.5561	2.52545	2.56583
		4921513H07Rik	2.5939	2.57184	2.68166	2.5919	2.6287
		4921513I08Rik	2.79949	2.78991	2.81244	2.79062	2.81615
		4921515E04Rik	3.06383	3.04219	3.09506	3.0563	3.04844
		4921517D22Rik	2.05584	2.31879	2.085	2.05547	2.08235
		4921517L17Rik	3.3986	3.33279	3.80502	3.45189	4.2012
		4921518B13Rik	2.58946	2.57455	2.61062	2.58743	2.60575
		4921518J05Rik	2.41148	2.68249	2.4186	2.39381	2.41781
		4921519G19Rik	2.42416	2.36104	2.4649	2.42596	2.44554
		4921522P10Rik	2.34683	2.32468	2.3904	2.34741	2.38571
		4921523L03Rik	3.0305	2.92566	3.0678	3.01647	3.0553
		4921523P09Rik	2.53442	2.50426	2.57923	2.53394	2.57056
		4921524J17Rik	9.53352	9.88479	10.1679	9.36941	9.7673
		4921524L21Rik	2.363	2.33375	2.39703	2.37274	2.39256
		4921525O09Rik	2.93703	2.87894	3.01863	2.94856	3.00809
		4921527H02Rik	3.48696	3.38679	3.52037	3.48761	3.51482
		4921528O07Rik	2.81421	2.77113	2.86697	2.81713	2.85193
		4921530L18Rik	3.78633	3.40822	3.47145	3.46199	3.4657
		4921530L21Rik	2.64254	2.60612	2.69312	2.6415	2.68974
		4921531C22Rik	4.17628	4.06427	4.20712	4.18275	4.19024
		4921532D01Rik	2.57381	2.57942	2.57048	2.57772	2.56923
		4921534H16Rik	2.47169	2.44853	2.51355	2.47188	2.50496
		4921536K21Rik	2.29851	2.27583	2.33471	2.30119	2.33552
		4921539E11Rik	2.34353	2.32172	2.38016	2.34214	2.37502
		4921539H07Rik	2.73855	2.76103	2.78495	2.74685	2.77826
		4922501C03Rik	5.37516	5.03169	4.90746	4.98334	4.84896
		4922501L14Rik	2.52872	2.47986	2.55713	2.5206	2.54983
		4922502B01Rik	2.4968	2.45528	2.53238	2.5105	2.52205
		4922502D21Rik	2.79092	2.75746	2.82979	2.78773	2.82397
		4922505E12Rik	2.35955	2.34294	2.39142	2.36066	2.39314
		4930401B11Rik	2.8595	2.79621	2.8908	2.87907	2.8883
		4930402C16Rik	2.37097	2.35569	2.40989	2.37048	2.40517
		4930402F11Rik	2.29431	2.28157	2.33198	2.30152	2.33155
		4930402H05Rik	2.53694	2.48967	2.56755	2.53979	2.55925
		4930402H24Rik	5.85858	5.96833	5.90985	6.11169	6.50369
		4930402K13Rik	3.10489	3.09911	3.14867	3.11651	3.14644
		4930403N07Rik	2.78912	2.77932	2.83156	2.79496	2.82258
		4930403O18Rik	2.42	2.39222	2.46342	2.42007	2.45446
		4930404H21Rik	2.46569	2.46945	2.50824	2.47137	2.50284
		4930404K06Rik	2.4441	2.42236	2.47215	2.43468	2.47641
		4930405A07Rik	2.39014	2.34113	2.40048	2.37598	2.40048
		4930405G09Rik	2.67189	2.64	2.69569	2.65393	2.69098
		4930406D14Rik	5.12169	5.6801	5.50061	6.28344	6.88447
		4930406D18Rik	2.51185	2.51269	2.55402	2.61424	2.55639
		4930407I10Rik	2.19608	2.1861	2.21384	2.28799	2.2155
		4930408K08Rik	2.42483	2.40218	2.46805	2.42491	2.45977
		4930412C18Rik	2.40586	2.41377	2.43268	2.40854	2.43557
		4930412F09Rik	2.6135	2.59143	2.67531	2.61518	2.65239
		4930412F15Rik	3.18933	3.12959	3.25906	3.26603	3.23756
		4930412L05Rik	2.36297	2.35168	2.38912	2.36275	2.39206
		4930414F18Rik	2.85681	2.84007	2.90929	2.86712	2.90022
		4930414L22Rik	3.47598	3.35933	3.55332	3.43341	3.51763
		4930415F15Rik	2.28078	2.27377	2.31884	2.29581	2.40306
		4930415O11Rik	2.42404	2.40244	2.44405	2.42363	2.44242
		4930415O20Rik	2.54363	2.5277	2.59081	2.5427	2.58035
		4930417G10Rik	2.96435	2.92427	2.97286	2.9653	2.96295
		4930417O22Rik	2.29976	2.30089	2.34152	2.31791	2.34118
		4930418C01Rik	2.41645	2.39666	2.4669	2.42831	2.45763
		4930419G24Rik	2.9429	2.86273	3.02535	2.9413	2.95324
		4930420K17Rik	7.60771	6.93214	6.84005	7.13016	7.21776
		4930422C21Rik	2.4475	2.43349	2.46808	2.43769	2.46699
		4930422G04Rik	5.98836	6.06136	5.97663	6.03349	6.30611
		4930422I22Rik	2.77122	2.74919	2.82684	2.77912	2.815
		4930422N03Rik	4.1442	4.11529	4.189	4.14385	4.179
		4930423D22Rik	2.62728	2.59104	2.67459	2.62629	2.66442
		4930423O20Rik	2.95628	2.86801	2.99639	2.94384	2.96809
		4930424E08Rik	2.39667	2.39235	2.43885	2.41725	2.43233
		4930425F17Rik	2.84981	2.88727	2.88788	2.85054	2.88727
		4930425O10Rik	2.53138	2.51587	2.54305	2.53112	2.54294
		4930426I24Rik	2.63141	2.57894	2.67475	2.63753	2.66809
		4930426L09Rik	2.7646	2.72742	2.80159	2.76414	2.80159
		4930427A07Rik	6.19696	6.06812	5.48535	6.31328	5.81819
		4930428B01Rik	6.8932	6.78251	6.91279	6.77325	7.14803
		4930429B21Rik	2.248	2.22817	2.27342	2.25805	2.27342
		4930429D17Rik	2.42401	2.39017	2.44091	2.43173	2.44135
		4930429F11Rik	2.60959	2.58335	2.66145	2.61541	2.64845
		4930429L21Rik	2.37463	2.34567	2.39643	2.3719	2.38857
		4930429N05Rik	2.44688	2.41204	2.48394	2.44005	2.47519
		4930430A15Rik	2.37579	2.34105	2.4165	2.37631	2.40817
		4930430F08Rik	4.4341	4.72211	4.35593	4.4483	4.56847
		4930430J20Rik	2.57379	2.5656	2.60377	2.57288	2.60805
		4930431C11Rik	2.86917	2.82167	2.90927	2.88217	2.90425
		4930431P03Rik	3.26097	3.244	3.28065	3.16645	3.26659
		4930431P19Rik	3.34305	3.33513	3.35329	3.364	3.42428
		4930432F04Rik	5.98427	4.67886	4.87173	4.80229	5.11636
		4930432J09Rik	2.72323	2.72533	2.75034	2.72309	2.7541
		4930432K09Rik	2.41413	2.4005	2.43156	2.4051	2.43382
		4930432K21Rik	3.30204	3.1909	3.70912	2.76475	3.06546
		4930432O09Rik	2.25379	2.24631	2.30192	2.25343	2.29079
		4930433M22Rik	2.41525	2.39647	2.44544	2.42071	2.56876
		4930433N12Rik	2.971	2.92566	3.01986	2.97553	2.98612
		4930434B07Rik	2.3859	2.36348	2.42193	2.38619	2.41581
		4930434J06Rik	2.33624	2.34487	2.38911	2.35071	2.38477
		4930434J08Rik	3.24904	3.07638	3.13053	3.11185	3.12268
		4930435F05Rik	2.28783	2.27111	2.32658	2.28829	2.32433
		4930435F18Rik	2.46128	2.42658	2.49518	2.4577	2.48812
		4930435M08Rik	2.42401	2.40723	2.45217	2.41334	2.44529
		4930440C22Rik	2.66692	2.6071	2.70654	2.65068	2.67667
		4930441O14Rik	2.4518	2.40208	2.45441	2.41088	2.44047
		4930443G03Rik	2.28922	2.26998	2.32116	2.29393	2.30454
		4930443O20Rik	2.38057	2.36725	2.42271	2.38122	2.40882
		4930444A02Rik	6.46373	6.23441	6.67908	6.20511	6.05556
		4930444A19Rik	2.45967	2.4424	2.50108	2.45876	2.49107
		4930444E06Rik	2.35403	2.31598	2.38366	2.35168	2.38297
		4930444F02Rik	2.6697	2.63438	2.71602	2.67039	2.70665
		4930444G20Rik	2.44256	2.43366	2.48439	2.44879	2.47734
		4930444K16Rik	2.46056	2.45306	2.49477	2.45938	2.4961
		4930444M15Rik	2.50662	2.46975	2.63557	2.48212	2.50986
		4930445B16Rik	2.36239	2.34138	2.38626	2.35877	2.38326
		4930445G23Rik	2.9697	2.93831	2.97122	2.95207	3.00844
		4930445K14Rik	6.54161	6.7974	6.89977	7.3767	7.23982
		4930447A16Rik	2.53966	2.50735	2.587	2.54724	2.57652
		4930447C04Rik	2.79916	2.75411	2.85141	2.80722	2.83824
		4930447F04Rik	2.93909	2.88592	2.98705	2.94351	2.97388
		4930447F24Rik	2.739	3.19824	3.79415	2.94509	2.97667
		4930447I22Rik	2.66633	2.62453	2.68064	2.66665	2.67357
		4930447K03Rik	2.47748	2.45582	2.51239	2.48225	2.51537
		4930447N08Rik	2.44096	2.41389	2.47998	2.44016	2.46972
		4930448A20Rik	2.38636	2.35171	2.41117	2.39334	2.41169
		4930448D08Rik	2.82231	2.80808	2.84901	2.82008	2.84526
		4930448E06Rik	2.56115	2.54768	2.5874	2.5621	2.56934
		4930448E22Rik	2.56457	2.51576	2.59593	2.56385	2.59067
		4930448K20Rik	2.50984	2.48013	2.5541	2.51171	2.54268
		4930451C15Rik	3.51921	3.43966	3.5935	3.58302	3.5935
		4930451G09Rik	2.50361	2.46973	2.53592	2.5033	2.52686
		4930452B06Rik	2.39517	2.36711	2.42067	2.39543	2.4223
		4930452G13Rik	2.65063	2.64154	2.69574	2.65132	2.68573
		4930453H23Rik	2.48171	2.45784	2.52476	2.48198	2.52259
		4930453J04Rik	3.7284	2.36393	3.19722	3.18946	3.35116
		4930453N24Rik	5.65099	5.55935	5.65554	5.59421	5.58091
		4930455C21Rik	8.00732	8.3914	7.8697	7.8907	7.14061
		4930455D15Rik	2.81612	2.79859	2.87468	2.85564	2.87307
		4930455F23Rik	6.51362	6.38153	6.43229	5.94029	6.21393
		4930455J16Rik	2.71127	2.67049	2.76307	2.70909	2.74645
		4930456A14Rik	4.06636	4.04824	4.2189	4.55373	4.62704
		4930456J16Rik	2.79392	2.77745	2.8126	2.77957	2.81313
		4930458K08Rik	2.67339	2.62657	2.74559	2.69239	2.70508
		4930461C15Rik	2.72147	2.70777	2.75769	2.74723	2.75641
		4930466F19Rik	2.61321	2.60281	2.65187	2.61877	2.65009
		4930466K18Rik	5.30227	6.27719	5.63789	6.08182	5.63789
		4930467D19Rik	2.42407	2.40724	2.45826	2.54805	2.45565
		4930467D21Rik	2.39439	2.37154	2.43304	2.39492	2.42734
		4930469G21Rik	2.23404	2.23464	2.27066	2.24824	2.27201
		4930470H14Rik	2.34983	2.34315	2.38756	2.3697	2.38734
		4930471G03Rik	2.32708	2.31055	2.35577	2.3262	2.35444
		4930471M09Rik	2.59746	2.55553	2.63696	2.58926	2.62564
		4930471M23Rik	7.9661	8.07578	7.89977	7.33854	7.59486
		4930473A06Rik	2.51796	2.5282	3.21819	2.52443	2.54043
		4930474A20Rik	2.71692	2.72487	2.77899	2.74052	2.76143
		4930477O15Rik	2.43643	2.44082	2.47244	2.43223	2.46471
		4930480E11Rik	2.58926	2.57145	2.62588	2.58839	2.61783
		4930480G23Rik	2.55133	2.52075	2.59332	2.55299	2.58819
		4930480K02Rik	2.30232	2.2803	2.33634	2.30188	2.33606
		4930480K15Rik	2.79704	2.76614	2.83863	2.79664	2.82941
		4930480K23Rik	2.77935	2.7488	2.82563	2.79684	2.80536
		4930481A15Rik	2.41356	2.3887	2.45584	2.41393	2.44729
		4930481B07Rik	3.27648	3.28997	3.27024	3.22654	3.32231
		4930483C13Rik	2.34418	2.32415	2.37372	2.34333	2.37267
		4930483J18Rik	2.30474	2.29829	2.32208	2.2902	2.32266
		4930485B16Rik	2.21706	2.19917	2.23266	2.23416	2.2355
		4930485E13Rik	2.47388	2.43908	2.51391	2.47613	2.50419
		4930485G23Rik	2.4384	2.41744	2.47338	2.42739	2.46852
		4930486L24Rik	6.40413	5.30104	4.64188	5.05994	6.23484
		4930487N04Rik	2.26169	2.23935	2.28663	2.26889	2.28171
		4930488L21Rik	2.523	2.49209	2.56766	2.52195	2.55713
		4930488N15Rik	2.38473	2.34784	2.40541	2.38337	2.40775
		4930500F04Rik	2.68522	2.65381	2.70963	2.67651	2.71063
		4930500H12Rik	2.66723	2.64913	2.68615	2.64871	2.68615
		4930502E18Rik	3.14031	4.33172	3.67091	8.3441	5.22787
		4930502M04Rik	2.40073	2.3795	2.43434	2.40073	2.43338
		4930503B20Rik	2.72459	2.71678	2.77004	2.72432	2.74986
		4930503E14Rik	2.92398	2.90351	2.9746	2.93505	2.95577
		4930503E24Rik	2.62116	2.57258	2.66337	2.62142	2.6685
		4930503L19Rik	5.46852	5.13321	5.47932	4.74453	5.42771
		4930504O13Rik	2.28267	2.26361	2.3097	2.28196	2.31188
		4930505H01Rik	2.3007	2.28052	2.32757	2.3019	2.32614
		4930505O19Rik	2.9652	2.92444	3.0286	2.96752	3.00093
		4930505O20Rik	2.26705	2.23299	2.29119	2.25543	2.28962
		4930506C21Rik	2.39794	2.3635	2.41315	2.86038	2.41167
		4930506M07Rik	9.24264	9.08512	9.00224	9.40492	9.94498
		4930507D05Rik	2.58738	2.53628	2.62276	2.61153	2.61153
		4930509E16Rik	3.04184	2.97593	3.04659	3.04184	3.04184
		4930509H03Rik	3.04124	3.04518	3.08923	3.06125	3.08565
		4930509J09Rik	2.67389	2.63611	2.72783	2.67486	2.70868
		4930510E17Rik	2.3036	2.28632	2.3331	2.30301	2.32551
		4930511A02Rik	2.61465	2.57957	2.66459	2.61717	2.65155
		4930511E03Rik	2.79577	2.77775	2.82668	2.79993	2.83031
		4930511J24Rik	2.61217	2.57852	2.63201	2.61004	2.62689
		4930512B01Rik	2.54947	2.52728	2.58928	2.55056	2.5801
		4930512M02Rik	2.57018	2.5377	2.61643	2.57158	2.60681
		4930513L20Rik	2.42472	2.41447	2.45065	2.42977	2.45288
		4930513N10Rik	2.57907	2.5332	2.59095	2.56741	2.58607
		4930513N20Rik	2.66397	2.82627	2.68694	2.60758	2.64063
		4930513O06Rik	2.65847	2.60925	2.70078	2.6554	2.69192
		4930515G13Rik	2.45655	2.43495	2.47782	2.45023	2.47782
		4930516K23Rik	2.3557	2.33683	2.38466	2.35356	2.38595
		4930517G19Rik	2.08492	2.06757	2.10854	2.08726	2.10261
		4930517J16Rik	3.04146	3.01598	3.08284	3.05331	3.07426
		4930518C04Rik	2.49533	2.45918	2.53108	2.49302	2.52205
		4930518F22Rik	2.66679	2.53774	2.62684	2.59184	2.62356
		4930518I15Rik	7.18466	6.24017	6.72717	6.56706	6.70741
		4930518J20Rik	2.41072	2.38697	2.442	2.41002	2.44049
		4930519A11Rik	2.70235	2.6362	2.72129	2.69943	2.71868
		4930519E07Rik	2.39305	2.37337	2.42406	2.39501	2.42101
		4930519G04Rik	2.50538	2.49568	2.54366	2.53937	2.53963
		4930519H02Rik	2.4022	2.36697	2.43358	2.39974	2.42496
		4930519L02Rik	2.94767	2.91573	2.99314	2.94086	2.98314
		4930519N06Rik	2.33391	2.31688	2.35565	2.32542	2.3686
		4930520O04Rik	2.30056	2.33944	2.43712	2.30674	2.32464
		4930521A18Rik	2.58414	2.55008	2.62772	2.58396	2.62011
		4930521G14Rik	2.57444	2.53072	2.62191	2.57467	2.61142
		4930521O11Rik	2.3935	2.36857	2.43611	2.39471	2.42917
		4930523C07Rik	3.72913	5.01781	4.41305	4.63918	5.01347
		4930523O13Rik	3.05735	2.98633	3.10939	3.0619	3.08266
		4930524J08Rik	4.41753	4.39152	4.48892	4.68324	4.4927
		4930524O07Rik	2.66401	2.64731	2.70393	2.67448	2.69913
		4930524O08Rik	2.3397	2.3257	2.36694	2.3331	2.3684
		4930525F21Rik	3.27379	3.1969	3.35062	3.28071	3.31129
		4930525G20Rik	2.95205	2.93676	2.97	2.93558	2.96825
		4930526I15Rik	6.98902	6.3058	6.40275	6.53123	6.1928
		4930526L06Rik	2.76828	2.72809	2.8113	2.76363	2.80107
		4930527F18Rik	3.21493	3.12875	3.1831	3.3656	3.24736
		4930527J03Rik	2.43423	2.44558	2.45982	2.43317	2.45959
		4930528A17Rik	2.52367	2.51785	2.56017	2.52354	2.55528
		4930528D03Rik	2.73124	2.68266	2.76536	2.73061	2.75965
		4930528F23Rik	2.37551	2.3507	2.41298	2.37263	2.40556
		4930528G23Rik	2.50962	2.51162	2.54825	2.52685	2.54332
		4930529F21Rik	2.49997	2.47354	2.5254	2.51193	2.53006
		4930529K09Rik	2.37401	2.34841	2.41418	2.38385	2.40573
		4930529M08Rik	2.49966	2.45892	2.53382	2.4916	2.52522
		4930532J02Rik	2.5917	2.5033	2.54717	2.50155	2.55556
		4930533K18Rik	2.30403	2.28739	2.44064	2.55479	2.33259
		4930533L02Rik	2.41759	2.39162	2.43391	2.42551	2.4351
		4930534B04Rik	4.39812	4.13077	3.80427	4.28157	4.23184
		4930535I16Rik	2.92385	2.87865	2.93298	2.92385	2.91809
		4930539E08Rik	3.91197	3.63485	3.22757	3.1305	3.21075
		4930539J05Rik	2.98353	2.85452	2.92287	2.88245	2.91817
		4930540M05Rik	2.87983	2.83841	2.925	2.89034	2.91669
		4930542C16Rik	2.6044	2.57364	2.64819	2.60236	2.63934
		4930542D17Rik	3.44439	3.38276	3.46382	3.43664	3.46736
		4930543E12Rik	2.64545	2.65397	2.68224	2.63456	2.66703
		4930544G11Rik	2.46261	2.44206	2.49732	2.46321	2.48923
		4930544O15Rik	2.81479	2.81104	2.83703	2.81244	2.83972
		4930546C10Rik	2.40591	2.37816	2.42623	2.40482	2.42346
		4930547C10Rik	2.64722	2.61677	2.68358	2.64324	2.67569
		4930547N16Rik	3.73756	4.72722	4.21333	4.04258	4.08327
		4930548F15Rik	2.40151	2.40964	2.44452	2.40302	2.43661
		4930548H24Rik	3.32867	3.30843	3.44149	3.40048	3.40048
		4930549C01Rik	2.44333	2.42491	2.46458	2.44064	2.45397
		4930549O18Rik	3.2451	2.87811	2.9922	2.93916	2.97047
		4930550C14Rik	3.22541	3.20973	3.26881	3.23142	3.2681
		4930550G17Rik	2.58124	2.57171	2.81601	2.57874	2.59904
		4930551A22Rik	3.33734	3.26426	3.38156	3.36828	3.37513
		4930551I15Rik	2.79181	2.75747	2.8082	2.77955	2.80115
		4930551O13Rik	2.35582	2.3366	2.37816	2.36162	2.37387
		4930552N02Rik	2.52287	2.49576	2.56548	2.52294	2.55608
		4930552P12Rik	2.34223	2.33529	2.37877	2.35787	2.37375
		4930553M12Rik	2.38037	2.36204	2.41449	2.46246	2.40959
		4930553P18Rik	2.48939	2.47604	2.5626	2.47307	2.51683
		4930555B11Rik	2.24412	2.26535	2.30582	2.28239	2.31101
		4930555F03Rik	2.73669	2.71973	2.75977	2.70552	2.75751
		4930556A12Rik	2.50211	2.48862	2.5208	2.49033	2.52423
		4930556A17Rik	2.31194	2.28878	2.34625	2.31828	2.34588
		4930556L07Rik	2.32308	2.29983	2.36176	2.32369	2.35597
		4930556M19Rik	2.55837	2.54499	2.58318	2.55981	2.58318
		4930556N13Rik	2.35909	2.34169	2.39019	2.35618	2.3816
		4930557A04Rik	2.33367	2.33734	2.37068	2.33401	2.366
		4930557B21Rik	2.59925	2.58567	2.60403	2.59345	2.60016
		4930557J02Rik	2.5176	2.50619	2.54839	2.51931	2.54074
		4930558J18Rik	2.4377	2.46417	2.49812	2.4465	2.47947
		4930558J22Rik	2.64599	2.59523	2.66053	2.62524	2.6578
		4930558K02Rik	1.92807	1.91132	1.95219	1.93505	1.95269
		4930558N01Rik	3.49668	3.68677	3.38573	3.45795	4.0688
		4930560O18Rik	2.53632	2.52108	2.56459	2.53645	2.56459
		4930562C15Rik	2.38586	2.35752	2.4166	2.38701	2.41115
		4930562D21Rik	2.30699	2.29568	2.34251	2.31049	2.33376
		4930563D23Rik	2.30919	2.3192	2.34971	2.32588	2.35367
		4930563E22Rik	4.55119	4.41894	4.4933	4.51832	4.43059
		4930563F15Rik	2.31611	2.28567	2.35146	2.30909	2.34164
		4930563N14Rik	2.74818	2.70615	2.79266	2.74852	2.7799
		4930564B12Rik	2.14756	2.14978	2.17815	2.16012	2.17815
		4930564C03Rik	2.81827	2.78929	2.85736	2.82263	2.85215
		4930564K09Rik	2.74236	2.68965	2.79101	2.74845	2.77975
		4930565A17	2.43009	2.41213	2.46203	2.42825	2.45656
		4930565B19Rik	6.52168	6.93634	6.50887	6.327	6.43002
		4930565D16Rik	2.43714	2.42024	2.46404	2.43612	2.45827
		4930565N06Rik	2.52293	2.48917	2.57107	2.53704	2.55817
		4930566D17Rik	2.31328	2.28997	2.35096	2.32754	2.34535
		4930566F21Rik	2.9984	2.95075	3.04393	3.00587	3.04017
		4930566N20Rik	2.36624	2.34572	2.4085	2.36684	2.39772
		4930567K12Rik	2.56874	2.54563	2.61232	2.58157	2.60563
		4930568A13Rik	2.40308	2.3899	2.44028	2.40365	2.43539
		4930568D16Rik	2.31179	2.30004	2.33456	2.30538	2.3287
		4930568G15Rik	2.49943	2.48244	2.51282	2.47469	2.50923
		4930569F06Rik	2.38187	2.36095	2.42081	2.40583	2.42009
		4930570E01Rik	2.28764	2.26563	2.32647	2.28677	2.31588
		4930570G19Rik	2.6469	2.61719	2.69713	2.64924	2.69094
		4930571B16Rik	3.04609	2.97432	3.07946	3.07442	3.08287
		4930571K23Rik	2.68842	2.61846	2.71319	2.69012	2.71437
		4930572G02Rik	2.56598	2.54439	2.59862	2.56738	2.596
		4930572J10Rik	2.58059	2.5023	2.60929	2.57792	2.60929
		4930573C08Rik	2.33035	2.30113	2.364	2.334	2.36486
		4930573O21Rik	8.01133	7.32523	6.85156	6.80094	6.0533
		4930577N17Rik	3.40336	3.34348	3.41301	3.36639	3.41211
		4930578C19Rik	2.85552	2.79091	2.8316	2.81065	2.82786
		4930578I06Rik	2.38175	2.36035	2.4186	2.38201	2.41351
		4930578M01Rik	1.92393	1.89758	1.94599	1.9297	1.94944
		4930578N16Rik	4.43617	4.26598	4.09446	3.47131	3.91623
		4930579C15Rik	2.53175	2.48876	2.56095	2.51248	2.55057
		4930579D07Rik	2.49922	2.46499	2.53156	2.5085	2.53385
		4930579F01Rik	2.3866	2.31372	2.40861	2.37148	2.39899
		4930579G18Rik	2.47232	2.45533	2.49988	2.47094	2.50045
		4930579G22Rik	2.99115	2.87718	2.92862	3.14543	2.91065
		4930579G24Rik	8.02097	8.01905	8.07536	7.61705	7.9596
		4930579H20Rik	2.41107	2.38773	2.45044	2.41153	2.44369
		4930579K19Rik	2.79226	2.69844	2.79764	2.76655	2.77339
		4930581F22Rik	2.52218	2.49659	2.53242	2.52053	2.53822
		4930584F24Rik	2.71838	2.67392	2.74183	2.7161	2.74382
		4930588G05Rik	2.83157	3.37726	3.12928	3.10681	3.13294
		4930588N13Rik	2.51442	2.48271	2.55492	2.5376	2.55019
		4930590A17Rik	2.55689	2.52454	2.60342	2.55665	2.59448
		4930592A05Rik	2.64723	2.58262	2.58198	2.5962	2.63385
		4930592I03Rik	2.35597	2.31614	2.3923	2.58884	2.38782
		4930594C11Rik	2.66329	2.65114	2.7007	2.67648	2.7007
		4930597L12Rik	3.00392	3.04024	3.05447	3.00359	3.04177
		4930599N24Rik	2.493	2.48256	2.50626	2.47125	2.50548
		4931400O07Rik	3.09599	3.03488	3.1541	3.10091	3.13469
		4931402H11Rik	2.76055	2.74892	2.82477	2.81567	2.81801
		4931406C07Rik	9.34824	9.36466	9.80886	10.6296	9.90832
		4931406H21Rik	5.39872	5.36263	5.40376	4.97201	5.39872
		4931406P16Rik	7.50877	8.49795	8.19534	8.72876	9.41484
		4931407G18Rik	2.35844	2.32033	2.40722	2.36455	2.39246
		4931408A02Rik	2.68455	2.53708	2.70129	2.69466	2.70821
		4931408D14Rik	2.19403	2.55143	2.36462	6.50024	2.33536
		4931412I15Rik	2.31596	2.30326	2.3535	2.31628	2.34798
		4931414P19Rik	4.77493	4.15958	4.2095	4.18193	4.14725
		4931415C17Rik	2.86265	2.84457	2.88429	2.84684	2.88806
		4931417E11Rik	2.12064	2.08432	2.14484	2.12037	2.40024
		4931417G12Rik	2.90843	2.92738	2.92133	2.91832	2.98063
		4931423N10Rik	2.43528	2.41057	2.47154	2.44594	2.46555
		4931428A05Rik	2.36524	2.43644	2.37889	2.33968	2.56367
		4931428F04Rik	3.60539	3.63592	3.77767	3.54397	3.57212
		4931428L18Rik	2.20714	2.1849	2.24483	2.2153	2.25477
		4931429L15Rik	2.53902	2.526	2.55078	2.5399	2.54861
		4931430N09Rik	2.49129	2.46032	2.53551	2.50204	2.5334
		4931431C16Rik	2.385	2.3777	2.42476	2.39439	2.42315
		4931431F19Rik	2.33768	2.31302	2.37331	2.3356	2.36587
		4931432E15Rik	2.83874	2.72143	2.85238	2.82966	2.83906
		4931439C15Rik	2.22931	2.20785	2.25724	2.22972	2.25401
		4932411G14Rik	2.4971	2.45102	2.54738	2.49846	2.51712
		4932412D23Rik	2.40338	2.38531	2.43667	2.39998	2.43211
		4932414N04Rik	2.57395	2.53978	2.62074	2.57387	2.61039
		4932415G12Rik	4.10851	4.42241	4.14344	4.56346	4.66993
		4932416H05Rik	2.79739	2.77477	2.84749	3.25642	2.96677
		4932416J16Rik	2.67729	2.65872	2.74421	2.72834	2.73487
		4932418E24Rik	2.50122	2.52789	2.53444	2.5216	2.52789
		4932422M17Rik	2.63402	2.64519	2.68469	2.65872	2.65046
		4932425I24Rik	2.38367	2.41089	2.44399	2.42884	2.45164
		4932430A15Rik	2.33984	2.29224	2.37231	2.33768	2.36674
		4932431P20Rik	5.68185	5.8135	6.28138	5.81297	6.15797
		4932433N03Rik	7.42798	7.52973	7.56428	7.28273	7.68628
		4932435O22Rik	2.47641	2.44707	2.50375	2.47383	2.4983
		4932438A13Rik	5.54707	5.48831	5.50391	5.38742	5.82249
		4932702M13Rik	2.69516	2.65675	2.74865	2.70015	2.73262
		4933400A11Rik	2.75882	2.71854	2.79517	2.75289	2.79033
		4933401B06Rik	2.79366	2.75575	2.84823	2.81039	2.82138
		4933401D09Rik	2.91876	2.85057	2.94815	2.9199	2.93368
		4933401J01Rik	2.35606	2.33156	2.39192	2.36092	2.38794
		4933402C05Rik	2.87403	2.84723	2.92	2.88716	2.91096
		4933402E13Rik	2.52207	2.50411	2.5516	2.51013	2.54408
		4933402E15Rik	2.42593	2.09002	2.43035	2.10747	2.15719
		4933402J07Rik	2.72687	2.68495	2.75266	2.72595	2.75266
		4933402N03Rik	2.44399	2.41065	2.49607	2.46017	2.48204
		4933402N22Rik	2.5046	2.47938	2.55049	2.50407	2.54132
		4933403F05Rik	7.3383	7.35826	6.83675	6.42961	6.17508
		4933403G14Rik	4.29689	3.96931	3.84609	4.12812	3.97514
		4933403J19Rik	2.37127	2.35428	2.39119	2.36908	2.39374
		4933403L11Rik	2.64153	2.6189	2.6888	2.64248	2.67947
		4933403O03Rik	2.97676	2.95699	3.01325	2.97669	3.01104
		4933403O08Rik	2.66741	2.61666	2.69958	2.66407	2.69823
		4933404G15Rik	2.49885	2.48239	2.51371	2.49069	2.52011
		4933404M02Rik	2.79034	2.74627	2.83348	2.79089	2.82554
		4933404O12Rik	4.1266	4.19304	4.10335	3.89307	3.9747
		4933405E24Rik	2.41619	2.39936	2.45852	2.42179	2.45592
		4933406B15Rik	2.55199	2.54115	2.58195	2.57191	2.58473
		4933406B17Rik	2.35394	2.33793	2.38822	2.3525	2.38673
		4933406C10Rik	2.66248	2.65778	2.68692	2.64913	2.69046
		4933406F09Rik	2.4927	2.45509	2.53017	2.49218	2.52181
		4933406K04Rik	2.23124	2.21751	2.25907	2.22776	2.26005
		4933406L23Rik	2.38586	2.36295	2.42927	2.38894	2.42608
		4933406P04Rik	2.30065	2.27722	2.32247	2.31952	2.32945
		4933407A17Rik	3.21443	3.17762	3.25281	3.22885	3.24768
		4933407C03Rik	9.48335	9.37854	9.03809	9.21978	9.66463
		4933407C09Rik	2.36972	2.35926	2.39832	2.37841	2.40167
		4933407E14Rik	3.37941	2.78482	2.79729	2.75791	2.51965
		4933407G14Rik	2.29861	2.28039	2.33351	2.29754	2.33093
		4933407H18Rik	5.10458	5.10884	5.12931	5.24435	5.3943
		4933407I05Rik	2.35225	2.3305	2.38157	2.35256	2.38461
		4933407K13Rik	5.26212	6.41079	6.28838	5.57877	6.17372
		4933408K01Rik	2.50229	2.47557	2.54956	2.50302	2.54011
		4933408M05Rik	2.54778	2.52204	2.58167	2.54442	2.5768
		4933409F18Rik	2.2778	2.27615	2.30894	2.29119	2.31497
		4933409K07Rik	2.33338	2.29802	2.36074	2.32569	2.35607
		4933411B09Rik	4.8345	3.62681	4.22738	4.54991	4.31867
		4933411D12Rik	7.12825	7.2813	7.09566	6.77395	7.33812
		4933411E06Rik	2.86341	2.83166	2.90915	2.86463	2.8991
		4933411K05Rik	3.53665	3.4082	3.37941	3.67325	3.44833
		4933411K16Rik	2.50967	2.4957	2.53541	2.50346	2.53311
		4933411K20Rik	8.53198	8.45138	8.19134	7.35204	7.89233
		4933411O13Rik	2.87921	2.80855	2.92529	2.87758	2.90667
		4933412E12Rik	3.44313	3.06973	3.08835	3.00739	3.00739
		4933412E24Rik	2.52871	2.52507	2.57172	2.54084	2.56241
		4933412O06Rik	2.31168	2.27856	2.33952	2.30183	2.33406
		4933413G19Rik	5.13235	5.04206	5.38477	4.7584	5.00146
		4933413I22Rik	2.38109	2.35981	2.41309	2.392	2.41285
		4933413J09Rik	2.83332	2.80322	2.86411	2.83871	2.85914
		4933414I06Rik	2.3476	2.30965	2.39788	2.35543	2.38066
		4933415A04Rik	2.65172	2.6616	2.69729	2.65582	2.68914
		4933415b22rik	2.40744	2.38155	2.44468	2.42057	2.43956
		4933416A02Rik	2.66161	2.63231	2.66904	2.65846	2.66532
		4933416C03Rik	2.38304	2.35919	2.40873	2.37477	2.40933
		4933416E03Rik	2.71123	2.69294	2.74201	2.71735	2.74117
		4933416E14Rik	2.32589	2.30783	2.35794	2.32362	2.35082
		4933417A18Rik	2.48473	2.47799	2.5144	2.49294	2.50887
		4933417E11Rik	2.51685	2.48766	2.54592	2.50937	2.54081
		4933417G07Rik	2.6893	2.65435	2.72718	2.68972	2.71936
		4933421E11Rik	9.35465	8.97121	10.1116	9.0571	9.53375
		4933421H06Rik	2.45746	2.47909	2.48576	2.45706	2.48333
		4933421I07Rik	2.32956	2.30543	2.34982	2.32881	2.34583
		4933421O10Rik	2.42554	2.3968	2.46876	2.44159	2.46333
		4933423L19Rik	2.43898	2.44173	2.4819	2.58937	2.473
		4933423P22Rik	2.92035	3.0795	2.96126	2.91999	2.95421
		4933424B01Rik	7.72045	7.59815	7.45305	7.65921	7.60371
		4933424C08Rik	3.26923	3.2187	3.39684	3.26923	3.26923
		4933424C09Rik	2.32032	2.29794	2.35256	2.31899	2.35256
		4933424H11Rik	2.79826	2.75781	2.8364	2.80066	2.8256
		4933424L07Rik	2.34865	2.29548	2.38274	2.34635	2.37341
		4933424M12Rik	2.70635	2.52586	2.56588	2.53492	2.564
		4933425B07Rik	2.38106	2.35465	2.41432	2.37952	2.40364
		4933425D22Rik	2.30194	2.27934	2.33705	2.30524	2.33272
		4933425E08Rik	2.32281	2.31879	2.35541	2.32165	2.35171
		4933425L06Rik	2.53255	2.50214	2.57798	2.541	2.56851
		4933426M11Rik	9.8215	9.2751	9.01441	8.48029	8.52661
		4933427D06Rik	3.08322	3.00566	3.14146	3.09928	3.1257
		4933427D14Rik	8.33732	8.59749	8.23311	8.27498	8.40814
		4933427E11Rik	3.33231	3.23261	3.37953	3.35947	3.36905
		4933427E13Rik	2.29951	2.27701	2.33626	2.30305	2.32934
		4933427G17Rik	2.47411	2.43909	2.53083	2.47155	2.52603
		4933428C20Rik	2.31691	2.30003	2.36921	2.31675	2.35044
		4933428G20Rik	2.48805	2.45129	2.51734	2.48113	2.52172
		4933428L12Rik	2.31647	2.28189	2.33898	2.31503	2.34028
		4933428P19Rik	2.35863	2.34118	2.37973	2.35795	2.38333
		4933430I17Rik	2.5633	2.51499	2.59083	2.55195	2.59005
		4933430N04Rik	2.35564	2.32551	2.37789	2.3424	2.37193
		4933431C10Rik	2.55451	2.89862	2.60167	2.65274	2.58535
		4933431E20Rik	6.31269	6.20838	6.69483	6.31292	6.32496
		4933431G14Rik	2.56846	2.54724	2.60419	2.5787	2.60012
		4933431J24Rik	2.59177	2.59666	2.6366	2.60117	2.62827
		4933431K14Rik	2.43879	2.38502	2.47104	2.41609	2.45247
		4933431M02Rik	2.36968	2.34243	2.40845	2.3708	2.40395
		4933432B09Rik	2.32264	2.31078	2.34942	2.339	2.34351
		4933432I03Rik	2.64829	2.67351	2.70751	2.69145	2.70863
		4933432I09Rik	3.12928	3.19699	3.25572	3.20764	3.23319
		4933432K03Rik	2.389	2.36162	2.42306	2.38694	2.41614
		4933433G15Rik	2.69781	2.64755	2.75161	2.69821	2.73519
		4933433G19Rik	2.34652	2.34732	2.37467	2.34674	2.37879
		4933433H22Rik	2.23792	2.21452	2.28034	2.22787	2.25586
		4933433P14Rik	7.81826	7.86804	7.74891	7.63531	7.74351
		4933434C23Rik	2.51626	2.52417	2.55584	2.50597	2.54991
		4933434E20Rik	9.99025	10.1002	10.149	9.86799	9.4569
		4933434I20Rik	2.64674	2.62118	2.68346	2.66282	2.68649
		4933435G04Rik	2.28929	2.2711	2.32205	2.28926	2.31927
		4933436C20Rik	5.00273	3.73307	4.61732	3.69268	4.25682
		4933436E23Rik	2.37564	2.35846	2.39857	2.37502	2.39978
		4933436I01Rik	2.73389	2.66047	2.75443	2.71178	2.74586
		4933436I20Rik	2.79779	2.75894	2.83177	2.78513	2.81883
		4933436P19Rik	2.17965	2.15669	2.20599	2.17621	2.20107
		4933437F05Rik	2.32354	2.33954	2.29013	2.33954	2.38715
		4933437F24Rik	2.89556	2.85992	2.92107	2.86799	2.88778
		4933437G19Rik	2.59988	2.5668	2.64902	2.59581	2.63349
		4933437I04Rik	2.32645	2.30966	2.3591	2.34065	2.3591
		4933437N03Rik	2.45161	2.42346	2.49593	2.45348	2.48681
		4933438A12Rik	1.92831	1.95022	1.99703	1.97378	2.00138
		4933438K21Rik	3.01006	2.84458	3.02315	3.00807	3.02308
		4933439C10Rik	5.2094	5.11847	5.1379	5.3183	5.36559
		4933439F18Rik	4.80276	4.73633	5.02935	4.78272	4.78487
		4933439G12Rik	2.65473	2.61968	2.70145	2.65458	2.69052
		4933439N06Rik	2.43768	2.40066	2.46576	2.43087	2.46336
		4933439N14Rik	2.45642	2.42551	2.48073	2.44754	2.47555
		4933440K10Rik	2.56246	2.52059	2.60228	2.56416	2.59637
		4933440N22Rik	2.4922	2.61736	2.43373	2.63261	3.60135
		5031425E22Rik	4.73088	4.44438	4.36588	4.57851	5.01506
		5031426D15Rik	7.30549	8.26774	8.31596	8.465	8.31655
		5031434O11Rik	2.41287	2.41287	2.48327	2.36199	2.43773
		5031439G07Rik	9.68875	9.14327	9.27263	9.06993	8.8153
		5033403F01Rik	2.42772	2.34791	2.48951	2.6299	2.43672
		5033406O09Rik	5.59147	4.98239	3.7521	4.09431	4.4245
		5033411D12Rik	4.02591	4.20528	4.39843	3.82135	3.42855
		5033414D02Rik	10.6464	10.6527	10.9329	10.5121	10.2042
		5033415L01Rik	3.12552	3.85869	2.60744	3.24594	3.3726
		5033417F24Rik	2.42385	2.42031	2.52155	2.42035	2.44132
		5033418A18Rik	8.18174	7.76444	7.38587	7.25792	7.45894
		5033423K11Rik	2.51186	2.48271	2.55826	2.521	2.5482
		5033423O07Rik	5.09244	5.09596	5.1154	4.7631	5.71706
		5033425B01Rik	2.81332	2.77459	2.85614	2.83078	2.8507
		5033425G24Rik	2.34814	2.34112	2.37839	2.36408	2.38009
		5033428C03Rik	2.27012	2.26709	2.32731	2.27151	2.30594
		5033430I15Rik	2.91903	3.28276	2.54837	2.80044	2.79145
		5230400M03Rik	7.44269	7.54266	7.21099	6.85899	7.95492
		5230400M06Rik	7.77469	8.17298	7.77469	7.27607	7.48807
		5330403D14Rik	2.71352	2.68627	2.70608	2.75085	2.78068
		5330406M23Rik	10.2609	9.91569	10.0589	9.94753	10.089
		5330409N07Rik	2.65399	2.61652	2.65641	2.6314	2.65734
		5330417C22Rik	2.63824	2.62157	2.68607	2.64424	2.67578
		5330417H12Rik	2.07868	2.07785	2.11479	2.60316	2.11479
		5330421C15Rik	2.32819	2.85845	2.79118	2.81475	2.61114
		5330422M15Rik	2.36554	2.33477	2.38149	2.3648	2.37799
		5330423I11Rik	2.41008	2.54304	2.49917	2.42936	4.13562
		5330426L24Rik	2.78726	2.76985	2.81535	2.80691	2.81225
		5330426P16Rik	9.45159	9.01843	9.63631	8.75151	8.80245
		5330427O13Rik	2.48177	2.43755	2.48018	2.45523	2.48604
		5330428N10Rik	2.43157	2.39798	2.4603	2.43046	2.45304
		5330430B06Rik	2.42817	2.40524	2.48012	2.42596	2.46226
		5330430C04Rik	3.18888	1.99149	1.99149	1.96969	1.99868
		5330430P22Rik	2.66855	2.64129	2.68905	2.66709	2.68702
		5330431K02Rik	7.00657	5.97269	5.74688	5.01271	5.89879
		5330434G04Rik	2.69436	2.65624	2.73416	2.7069	2.72821
		5330438D12Rik	5.33983	5.40399	5.14765	5.4275	5.47468
		5330439A09Rik	2.66723	2.63681	2.69339	2.66812	2.68655
		5330439B14Rik	2.36918	2.35165	2.41071	2.37056	2.4039
		5430400D12Rik	2.45224	2.44511	2.48138	2.45913	2.47199
		5430401F13Rik	2.85497	2.82397	2.89927	2.85135	2.89061
		5430402E10Rik	2.74873	2.72978	2.78477	2.75447	2.77767
		5430402M21Rik	2.45714	2.47678	2.48766	2.46301	2.48622
		5430402O13Rik	2.4123	2.38181	2.41522	2.4062	2.40056
		5430404G13Rik	6.89281	8.90055	6.87797	6.90321	8.41573
		5430405G05Rik	2.48868	2.46104	2.62494	2.46767	2.50142
		5430405H02Rik	6.37739	6.54364	6.28172	5.80471	6.29151
		5430407P10Rik	2.23642	2.23003	2.2816	2.24895	2.56204
		5430411C19Rik	2.88254	2.98469	2.89562	2.88321	2.89878
		5430411K18Rik	8.04029	7.71543	7.63484	7.46759	7.60734
		5430414B12Rik	2.26843	2.25182	2.31183	2.27605	2.30396
		5430414B19Rik	3.06366	3.00437	3.14568	3.07482	3.37621
		5430416B10Rik	7.08634	8.22446	7.29439	6.51847	5.32773
		5430416G10Rik	2.67013	2.64516	2.7295	2.67081	2.70504
		5430416N02Rik	7.15194	7.25523	6.82252	6.11792	6.24258
		5430416O09Rik	2.3998	2.37636	2.11442	3.44227	4.45273
		5430417L22Rik	7.739	7.51802	7.24063	7.6433	7.71115
		5430420F09Rik	2.37011	2.7911	2.89651	2.76848	2.94366
		5430421B17	6.85283	6.82776	6.83146	9.09041	9.1713
		5430421F17Rik	2.3733	2.35457	2.39028	2.58393	2.49654
		5430421N21Rik	3.39535	3.3429	3.4082	3.48771	3.41646
		5430425E15Rik	2.30782	2.31512	2.34113	2.30816	2.33984
		5430427G11Rik	3.664	4.2799	3.84902	3.84902	3.94871
		5430427M07Rik	2.73305	2.74324	2.77332	2.73755	2.77217
		5430427N15Rik	2.57276	2.53097	2.60675	2.5734	2.59882
		5430427O19Rik	8.15956	5.88922	6.68161	6.48245	6.63103
		5430430K15Rik	2.78497	2.7373	2.83737	2.78152	2.82635
		5430434F05Rik	3.42359	3.36399	3.81623	2.89921	3.37045
		5430434G16Rik	6.79567	6.46183	6.50821	6.2493	6.43384
		5430434I15Rik	2.41206	2.3968	2.44868	2.41252	2.44383
		5430434N17Rik	2.42551	2.41977	2.46189	2.43557	2.45603
		5430435G22Rik	6.85372	6.45952	6.90392	6.29225	6.21246
		5430435K18Rik	2.22545	6.04208	2.19076	2.17247	2.18559
		5430437J10Rik	4.65018	3.16887	5.54854	6.32768	3.93533
		5430437P03Rik	9.24778	9.1599	9.33475	9.36257	9.38767
		5430439G13Rik	2.82728	2.77486	2.88901	2.83474	2.86898
		5430439M09Rik	5.25784	5.47878	5.39501	5.49929	5.38771
		5430440L12Rik	5.93138	6.20542	5.9679	5.61817	5.23423
		5430440P10Rik	2.55063	2.5324	2.57411	2.5698	2.57411
		5530400C23Rik	2.46134	2.45	2.49501	2.46692	2.49021
		5530400K19Rik	2.38181	2.32687	2.40457	2.37381	2.40049
		5530400N10Rik	1.78085	1.77107	1.79856	1.78747	1.79812
		5530402H23Rik	7.44446	7.08909	7.48192	7.28424	7.82307
		5530601H04Rik	6.93424	6.64421	6.35334	6.52312	5.85828
		5730403B10Rik	5.64002	5.75201	5.84983	5.9109	6.04044
		5730403I07Rik	2.28368	2.27826	2.32169	2.2939	2.31735
		5730405N03Rik	2.53043	2.51284	2.5552	2.53336	2.54164
		5730405O12Rik	5.99831	5.95849	6.22457	5.99618	6.45778
		5730406G12Rik	3.73516	4.09716	4.09716	4.14286	4.09494
		5730407I07Rik	4.27069	4.63798	3.97063	4.27953	3.98659
		5730407M17Rik	2.98051	3.00872	3.01004	3.00872	3.0187
		5730407O05Rik	2.67252	2.66636	2.718	2.67034	2.70624
		5730408A14Rik	2.51706	2.49844	2.55822	2.51661	2.54976
		5730408K05Rik	8.09881	8.12819	7.69352	7.47406	7.65543
		5730409E04Rik	7.8474	7.49963	7.2952	7.40469	7.84497
		5730409L17Rik	2.70638	2.66763	2.75341	2.69971	2.73648
		5730409N24Rik	2.91959	3.96059	2.69517	5.99225	5.34886
		5730410E19Rik	2.71548	2.71698	2.74014	2.6997	2.73953
		5730414N17Rik	2.28085	2.62282	2.70464	2.944	4.65219
		5730416F02Rik	2.88207	2.85004	2.91019	2.84935	2.90509
		5730419I09Rik	6.79327	6.61425	6.6573	6.56465	6.64342
		5730420F10Rik	2.53026	2.51224	2.5643	2.53009	2.55886
		5730422E09Rik	2.59101	2.5803	2.62456	2.59332	2.61523
		5730433N10Rik	2.43707	2.44183	2.51002	2.49089	5.5013
		5730446D14Rik	5.11454	5.12632	5.36069	5.00115	5.14061
		5730453C05Rik	3.49336	4.05705	2.75238	3.34618	2.50673
		5730455O13Rik	8.11699	8.37626	8.40397	7.99061	7.85216
		5730455P16Rik	6.78564	7.0247	7.33299	6.61423	6.88248
		5730458M16Rik	5.96722	6.17634	6.16572	5.71862	6.31084
		5730469M10Rik	5.29983	6.81441	7.57477	10.6214	8.31321
		5730471H19Rik	8.39427	6.28852	6.639	5.94475	6.21668
		5730478J17Rik	2.57647	2.56394	2.62289	2.58157	2.61353
		5730480H06Rik	5.96034	6.1387	5.7936	5.85959	5.82705
		5730492I20Rik	2.92375	2.90834	2.92359	2.90571	2.89279
		5730493B19Rik	2.33211	2.31088	2.35387	2.32145	2.3294
		5730494M16Rik	6.00703	5.76236	5.96371	5.58682	5.81877
		5730494N06Rik	11.1445	11.0573	11.0547	11.0765	10.6272
		5730507A11Rik	3.60675	3.35521	3.86534	3.19302	3.95255
		5730507C01Rik	5.57443	5.58118	5.31318	4.35685	4.73219
		5730508B09Rik	8.85524	7.77684	8.07766	8.32201	8.31454
		5730510P18Rik	2.57803	2.54266	2.62392	2.57751	2.61532
		5730526G10Rik	2.85486	2.80578	2.90284	2.85457	2.89397
		5730528L13Rik	4.17249	6.0509	4.51007	4.12604	4.58766
		5730552O08Rik	2.36284	2.34535	2.38734	2.35333	2.38737
		5730559C18Rik	3.06874	3.74326	3.27964	3.03844	2.9573
		5730575I04Rik	2.37338	2.13728	2.16269	2.15566	2.16472
		5730590G19Rik	2.89896	2.80103	2.83036	2.8005	2.82918
		5730596P11Rik	3.00909	2.96172	3.06769	3.0173	3.05416
		5830400J07Rik	5.38947	4.39579	3.63831	3.55662	3.40867
		5830403F22Rik	3.25608	3.05566	3.14334	3.09404	4.28365
		5830403M04Rik	2.7539	2.70178	2.82478	2.75897	2.79643
		5830405M20Rik	3.1054	3.02872	3.66795	3.12688	3.1395
		5830406C21Rik	2.46091	2.42837	2.50158	2.45756	2.4931
		5830407E08Rik	6.12071	4.42062	5.35055	5.47749	5.48972
		5830407P18Rik	8.41698	9.02059	8.23347	7.85518	8.03271
		5830408B19Rik	5.97465	6.9292	4.76201	6.50488	6.37359
		5830408C22Rik	4.20535	2.807	2.83581	2.78946	2.83433
		5830410O09Rik	2.68845	2.66765	2.70959	2.68659	2.71092
		5830411J07Rik	3.28444	3.20974	3.36053	3.30155	3.32133
		5830411N06Rik	2.52218	2.48721	2.56495	2.53942	2.56375
		5830415B17Rik	5.32777	4.32884	5.03486	4.37215	5.17483
		5830415F09Rik	5.23648	4.77276	4.30359	4.55877	4.30359
		5830415G21Rik	2.77728	2.70855	2.79061	2.74647	2.77944
		5830416P10Rik	2.6232	2.60181	2.64599	2.63332	5.25595
		5830417I10Rik	6.60122	6.69827	6.52762	5.96142	5.39179
		5830418K08Rik	6.03373	5.69601	5.91138	5.59138	5.85205
		5830420C07Rik	2.25005	2.25012	2.28773	2.24911	2.28585
		5830424K16Rik	2.85185	2.81398	2.90755	2.86109	2.89151
		5830426C09Rik	2.21314	2.20247	2.24961	2.21191	2.24161
		5830426K05Rik	2.81763	2.7953	2.87305	2.82757	2.84933
		5830427D02Rik	8.1696	8.26455	8.20607	8.23878	8.28807
		5830428M24Rik	2.52034	2.4633	2.53908	2.50212	2.53908
		5830432E09Rik	3.11914	2.51	2.59681	2.58605	2.55051
		5830432F11Rik	2.91709	2.81279	2.80662	2.86265	2.88635
		5830433M15Rik	2.381	2.36216	2.4153	2.37578	2.41354
		5830433M19Rik	8.79471	8.44147	9.17839	8.9125	8.7487
		5830434F19Rik	2.30895	2.25968	2.35407	2.304	2.31907
		5830435N06Rik	2.42957	2.43357	2.45358	2.50798	2.44979
		5830435N17Rik	3.79137	3.64568	3.79137	3.77177	4.03902
		5830436I19Rik	5.18397	6.98858	6.14585	5.23464	6.03863
		5830437K03Rik	2.76329	2.74535	2.78503	2.7752	2.78878
		5830442K09Rik	2.42517	2.39985	2.45226	2.41487	2.44443
		5830443J22Rik	7.3735	7.34024	7.70265	7.13267	7.75784
		5830444B04Rik	2.97328	2.9362	2.96175	2.93248	5.71909
		5830445D09Rik	2.43294	2.39227	2.45622	2.47236	2.45341
		5830448L01Rik	3.19354	2.90159	2.75041	2.7546	2.78768
		5830453J16Rik	2.91496	2.62707	2.69778	2.96319	3.66512
		5830454E08Rik	4.51656	2.64853	2.64853	2.90296	2.96222
		5830456J23Rik	5.12772	3.17996	3.08671	3.63294	3.25821
		5830461L22Rik	2.46329	2.47003	2.49734	2.46098	2.48961
		5830462O15Rik	4.14047	3.42645	3.43794	3.44593	3.5472
		5830462P14Rik	7.06618	6.3924	6.47211	6.11171	5.71194
		5830468F06Rik	2.3063	2.27896	2.33533	2.30885	2.33682
		5830468K08Rik	2.90369	2.80542	2.98662	2.90159	2.94319
		5830469G19Rik	9.15198	8.19921	8.70262	9.10595	9.1397
		5830473C10Rik	2.52828	2.4839	2.54974	2.51651	2.54399
		5830474E16Rik	3.80737	3.7856	3.756	3.02725	3.89097
		5830477G23Rik	2.40303	2.38372	2.4242	2.40117	2.4242
		5830485P09Rik	2.9866	2.90551	2.55138	2.81961	2.8471
		5830487J09Rik	3.17397	3.13623	3.22782	3.19007	3.21217
		5830487K18Rik	3.0371	2.70276	2.87463	2.68691	2.71891
		5830490A12Rik	2.42016	2.39119	2.4793	2.42073	2.45345
		5830495A06Rik	2.34531	2.3204	2.36645	2.36134	2.36134
		5930403N24Rik	3.82723	3.39246	3.08599	3.08599	3.08599
		5930405F01Rik	4.21357	4.16761	3.59692	6.22859	3.32752
		5930409G06Rik	3.08932	3.04613	3.14054	3.11983	3.13583
		5930412G12Rik	2.48717	2.46393	2.50796	2.48502	2.51099
		5930416I19Rik	5.82831	5.93584	5.88984	5.82371	5.79683
		5930422O12Rik	2.65861	2.59245	2.688	2.61913	2.67104
		5930427J20Rik	2.28581	2.27697	2.31414	2.28868	2.31799
		5930427L02Rik	2.76455	7.46913	5.53815	6.17922	4.67543
		5930430L01Rik	2.21781	2.37781	2.37497	2.46569	2.24966
		5930430O07Rik	3.28525	3.31596	3.32107	3.29804	3.6674
		5930433N17Rik	10.0587	9.77906	9.86498	8.90631	9.21453
		5930435M05Rik	3.14065	3.11974	3.19964	3.14166	3.16778
		5930436O19Rik	8.49793	8.68739	9.01769	8.67831	9.12165
		6030400A10Rik	7.37591	6.62652	7.53462	6.30639	6.38032
		6030403N03Rik	4.21737	4.57522	4.22542	4.25915	5.02379
		6030407O03Rik	2.58772	2.61391	2.63424	2.63365	2.6248
		6030422H21Rik	7.18983	9.35389	7.62214	7.18252	7.79068
		6030426L16Rik	2.09742	1.99378	2.28829	1.99019	2.02182
		6030438J01	4.09154	4.02878	4.02547	3.96181	4.03233
		6030439D06Rik	5.23824	5.38426	5.05477	5.13936	5.30629
		6030442H21Rik	2.4036	2.43788	2.7471	2.41946	3.35467
		6030442K20Rik	2.27403	2.25427	2.30711	2.28136	2.30218
		6030445D17Rik	4.01436	3.20005	2.13051	2.11832	2.11946
		6030451C04Rik	4.77258	6.22074	6.14551	6.24379	8.00893
		6030458A19Rik	2.62212	2.63295	2.66264	2.61571	2.65456
		6030458C11Rik	6.54811	6.62858	5.79597	6.37691	6.90144
		6030458E02Rik	2.14381	2.11696	2.24251	2.13342	4.16462
		6030460B20Rik	2.58764	2.61235	2.61142	2.58303	2.60395
		6030487A22Rik	6.79038	6.65185	6.76652	6.85573	7.18452
		6230400D17Rik	2.95734	2.89075	3.05807	2.95124	2.98014
		6230409E13Rik	2.89035	3.46867	3.11301	2.83382	2.87252
		6230414M07Rik	5.1707	5.53965	5.22336	5.19847	5.23592
		6230424C14Rik	7.54863	8.57934	7.87228	8.55087	9.62832
		6230427J02Rik	7.7257	7.06773	6.86351	7.84949	8.86593
		6330403A02Rik	2.4601	2.24138	2.43682	2.42446	4.24795
		6330403L08Rik	4.13209	4.45209	4.40734	4.46354	4.41058
		6330403M23Rik	10.4609	9.61577	10.2533	9.64543	9.97512
		6330403N20Rik	2.50101	2.4804	2.54981	2.49666	2.52551
		6330406I15Rik	9.8398	10.3985	10.7652	10.3666	9.15646
		6330406O05Rik	2.81008	2.77986	2.85761	2.82583	2.8473
		6330407A03Rik	8.05201	6.70552	7.25387	7.45202	7.66144
		6330407J23Rik	3.25211	2.40274	2.33854	2.31345	2.25527
		6330408A02Rik	3.51907	3.46285	3.67692	3.46292	3.53376
		6330409D20Rik	2.32313	2.31327	2.36005	2.40862	2.35886
		6330409N04Rik	7.7495	7.41354	7.2133	7.1555	6.96432
		6330412A17Rik	5.08422	4.78308	4.35289	4.33861	3.71129
		6330415B21Rik	2.37006	2.34445	2.40686	2.36696	2.4014
		6330415G19Rik	3.4125	3.43011	3.38749	3.39028	3.71183
		6330416G13Rik	6.67877	6.1368	5.79929	6.12414	6.50155
		6330417A16Rik	8.06054	7.77889	8.13845	7.43312	7.87317
		6330418B08Rik	2.30012	2.31707	2.35372	2.34102	2.33991
		6330419E04Rik	2.90856	2.85506	2.95498	2.90727	2.94343
		6330436F06Rik	2.56645	2.54858	2.5844	2.56165	2.57922
		6330439K17Rik	3.91025	3.65347	4.12674	3.89338	3.47054
		6330503K22Rik	7.55325	7.56869	7.17965	7.30493	7.90538
		6330509M05Rik	5.07355	4.81047	5.83584	5.68408	5.10236
		6330510M09Rik	2.71177	2.67259	2.76404	2.71107	2.7488
		6330512M04Rik	4.76501	5.29887	5.17854	5.05358	5.07526
		6330522J23Rik	6.30115	6.74491	6.42457	6.70625	6.26659
		6330526H18Rik	3.01633	2.96131	3.06242	3.02117	3.05747
		6330527O06Rik	2.41334	2.38731	2.46035	2.41033	2.44135
		6330531I01Rik	2.57033	2.64597	2.65083	2.63	2.64597
		6330545A04Rik	2.13338	2.11223	2.14699	2.13121	2.14699
		6330549D23Rik	4.09609	3.86918	3.87335	3.80469	3.62796
		6330562C20Rik	2.28143	2.26208	2.30427	2.27885	2.30397
		6330563C09Rik	2.45914	2.59089	2.49842	2.46188	2.49346
		6330564D18Rik	8.09132	8.37854	8.14147	8.14002	7.96925
		6330565B04Rik	2.73473	2.69483	2.78584	2.73507	2.78827
		6330578E17Rik	9.15237	8.78223	8.62883	8.75782	9.13787
		6330582A15Rik	2.727	2.70892	2.75349	2.68778	2.75079
		6330590E21Rik	2.68159	2.65692	2.69726	2.6725	2.70035
		6430411K18Rik	2.13658	2.34683	2.17643	2.14508	2.83427
		6430500C12Rik	2.78984	3.20302	2.80911	2.78473	2.80391
		6430500D05Rik	2.69794	2.67732	2.72998	2.69731	2.7278
		6430501K19Rik	5.67586	5.71105	5.52355	4.37893	5.14679
		6430527G18Rik	6.00863	6.25494	6.08172	5.9713	5.62681
		6430531B16Rik	2.68788	2.70156	2.7262	2.69279	2.71026
		6430537I21Rik	7.50258	7.47656	7.53538	7.50258	7.52089
		6430537K16Rik	8.75421	10.2363	9.75679	9.10578	8.0673
		6430547I21Rik	2.408	2.87225	2.44623	2.40867	2.44115
		6430548M08Rik	4.82225	4.65705	4.50156	4.40789	4.66088
		6430553K19Rik	2.56816	2.53697	2.6127	2.56532	2.60427
		6430562O15Rik	2.3756	2.3663	2.41223	2.38195	2.61458
		6430571L13Rik	2.55162	2.51486	2.59937	2.55645	2.58675
		6430573F11Rik	2.33209	2.28613	2.35068	2.33996	2.87136
		6430590A07Rik	6.52313	5.8222	5.95054	5.94071	5.65716
		6430598A04Rik	6.47303	6.93632	6.5411	6.50453	5.67968
		6430604M11Rik	2.85013	2.91601	3.0267	2.85526	2.8742
		6430605C03Rik	2.93552	2.8907	2.98926	2.94035	2.97359
		6430628N08Rik	2.38966	2.35278	2.42241	2.3872	2.41503
		6430706D22Rik	7.40567	7.38281	7.85234	6.62802	6.53261
		6430709C05Rik	2.42431	2.42879	2.45932	2.42414	2.45594
		6430710C18Rik	2.61306	2.59344	2.66884	2.61507	2.64117
		6430710M23Rik	3.21468	3.37369	3.11311	3.30259	3.15548
		6430711C07Rik	2.36096	2.34663	2.39942	2.36248	2.39461
		6530401F13Rik	2.46758	2.45452	2.50499	2.46764	2.49553
		6530401N04Rik	3.30304	3.48115	3.52439	3.8664	3.64664
		6530402F18Rik	6.14691	4.62343	4.79607	4.67499	4.23789
		6530403G13Rik	4.18867	4.18867	4.18867	4.29927	4.18867
		6530406A20Rik	5.278	5.31865	5.00332	4.99001	5.278
		6530418L21Rik	2.45602	2.4257	2.49545	2.46362	2.48991
		6720401G13Rik	5.28855	6.13659	5.2635	5.0356	5.00415
		6720407P12Rik	6.28628	6.17256	7.72493	4.62027	5.67274
		6720418B01Rik	2.30598	2.27798	2.32972	2.31517	2.33169
		6720420G18Rik	3.95578	4.30431	4.10757	4.06993	4.095
		6720422M22Rik	4.56439	6.16772	5.1719	5.14897	6.67602
		6720427H10Rik	6.31735	5.94113	5.94113	6.15169	5.66658
		6720454L07Rik	3.27594	3.32102	3.01559	2.97441	2.87453
		6720456B07Rik	12.2504	12.2531	12.2779	12.0199	12.2172
		6720456H20Rik	5.55678	5.27804	5.15653	5.05166	4.87985
		6720460K10Rik	5.99671	5.80371	5.63036	5.71216	6.9242
		6720462K09Rik	7.01721	7.03379	7.04094	7.12002	7.18121
		6720463M24Rik	7.10426	7.67569	6.99078	6.87471	6.95708
		6720475J19Rik	10.8289	12.0926	10.9355	11.51	9.68245
		6720475M21Rik	2.73458	2.72031	2.70663	2.73207	2.74019
		6720477C19Rik	3.23826	5.27402	5.56977	4.90693	4.98162
		6720483E21Rik	2.36361	2.34587	2.40521	2.37574	2.40475
		6720489N17Rik	3.96537	3.7184	3.77376	3.73359	3.74833
		6820402A03Rik	3.09821	3.52873	3.07056	3.11125	3.11391
		6820402I19Rik	6.02554	6.78297	6.32115	5.09275	5.51113
		6820408C15Rik	2.22113	2.26523	2.30358	2.27607	2.30358
		6820431F20Rik	8.21702	8.19957	8.03642	7.89103	7.55828
		6820445E23Rik	3.66652	3.24833	3.32019	3.40224	3.13164
		7030407E18Rik	6.21896	5.86613	6.30728	6.36603	6.76314
		7030407O06Rik	7.77887	7.70256	6.6976	7.49286	7.29133
		7530414M10Rik	5.38244	4.67229	5.13915	5.12987	4.63642
		7630402I04Rik	4.51115	4.10804	4.86054	4.09064	4.60141
		7630403G23Rik	2.63942	2.62103	2.68509	2.63858	2.67685
		8030411F24Rik	2.39367	2.37438	2.43105	2.39311	2.42808
		8030423J24Rik	2.36393	2.34469	2.38156	2.34279	2.38156
		8030425K09Rik	1.94941	1.9285	1.98378	2.46004	1.96634
		8030431A06Rik	2.64164	2.61654	2.67553	3.30761	3.59668
		8030447M02Rik	4.17982	4.21593	5.63877	7.27068	6.70918
		8030448K23Rik	4.66363	5.03685	4.51905	4.54946	4.7091
		8030453O22Rik	2.3184	2.28312	2.33506	2.30256	2.33346
		8030456M14Rik	2.89602	2.82012	2.94089	2.88365	2.92062
		8030462N17Rik	2.22675	2.23041	2.26597	2.2348	2.99401
		8030476L19Rik	2.59859	2.56386	2.6477	2.6315	3.8707
		8030494B02Rik	7.64278	7.1428	6.89752	6.88865	7.51026
		8030497I03Rik	4.94344	7.26132	7.59822	7.12778	7.8503
		8030497O21Rik	2.64753	2.62545	2.67343	2.64806	2.67343
		8030498B09Rik	2.41351	2.3772	2.43503	2.41138	2.4355
		8430401P03Rik	5.31841	5.35061	5.49862	5.40365	5.55038
		8430406I07Rik	6.61773	5.82732	5.42867	5.90439	5.16188
		8430406P12Rik	2.73181	2.6934	2.77362	2.72542	2.77005
		8430408G22Rik	7.03883	6.70287	4.20744	4.01258	9.3489
		8430408J09Rik	4.44947	4.59456	5.26051	4.60433	4.75041
		8430410A17Rik	8.21035	8.87648	8.1592	8.28399	7.81555
		8430410K20Rik	9.75207	10.0208	9.93154	9.64006	9.75207
		8430416G17Rik	2.60678	2.58973	2.61688	2.60676	2.61688
		8430418B16Rik	2.27006	2.29756	2.32816	2.27525	3.71219
		8430419K02Rik	2.96997	4.26754	2.88456	2.82007	2.66929
		8430419L09Rik	3.81679	3.6363	3.65345	3.63825	3.75222
		8430422H06Rik	2.3105	2.29346	2.33789	2.30964	2.33225
		8430426J06Rik	2.82917	2.89741	2.86335	3.33413	2.86335
		8430427H17Rik	4.31091	4.38761	4.29823	4.26278	4.5114
		8430428J23Rik	2.3331	2.32822	2.37274	2.33757	2.36701
		8430429K09Rik	5.76199	5.754	5.93021	6.2172	5.43225
		8430431K14Rik	3.59894	3.55022	3.69477	3.64824	3.68583
		8430434A19Rik	3.22918	3.21214	3.25944	3.22605	3.25555
		8430436C05Rik	8.28392	7.47126	8.22621	7.78144	8.49304
		8430437B07Rik	2.85736	2.85428	2.89976	2.77337	2.88389
		8430437N05Rik	2.40061	2.38629	2.43666	2.41137	2.43553
		8430437O03Rik	6.64179	6.807	6.15923	6.67921	6.75169
		9030201C23Rik	2.05424	2.59655	2.08285	2.03708	2.06374
		9030203C11Rik	5.15976	5.21733	4.77355	5.30861	5.2635
		9030218A15Rik	2.39234	2.36593	2.43446	2.39245	2.42378
		9030224M15Rik	6.7393	7.44539	6.32088	5.17019	4.67717
		9030407C09Rik	2.769	2.72822	2.80596	2.78882	2.79922
		9030407P20Rik	2.42516	2.39002	2.4654	3.11846	2.80969
		9030409K20Rik	2.39315	2.3463	2.42779	2.3807	2.42564
		9030411K21Rik	6.35147	6.30119	6.65613	5.9732	6.50504
		9030418K01Rik	8.61362	8.54791	8.35321	8.57552	8.33715
		9030419F21Rik	6.5706	6.38555	6.60736	6.24005	6.31232
		9030420N05Rik	2.69024	2.65844	2.71006	2.67325	2.70693
		9030425E11Rik	8.44982	9.97798	9.72234	9.71321	7.59748
		9030425L15Rik	3.00673	5.58384	2.9086	5.85339	6.39105
		9030425P06Rik	7.42248	7.01531	8.22151	7.57253	7.50972
		9030601B04Rik	3.42337	3.58026	3.55992	3.43607	4.11854
		9030607J07Rik	2.72309	2.69795	2.76293	2.72505	2.75389
		9030607L02Rik	4.31461	4.1434	4.18058	3.98286	4.19114
		9030607L20Rik	6.75262	6.20402	6.03668	5.69954	5.91679
		9030612E09Rik	2.48061	2.46405	2.49504	2.47003	2.4999
		9030617O03Rik	6.41644	6.20415	6.13468	6.29473	5.70026
		9030619P08Rik	2.44925	2.38396	2.45665	2.41871	2.46736
		9030622M22Rik	4.02562	3.33433	3.42042	3.14505	3.11136
		9030624G23Rik	3.03002	3.01368	3.0592	3.22017	3.0592
		9030624J02Rik	5.90239	5.69954	5.56501	5.44243	5.79919
		9030625A04Rik	6.3712	5.35796	5.44064	4.71759	5.25415
		9030625N01Rik	2.36961	2.34506	2.38595	2.36717	2.38286
		9130001E16Rik	2.48825	2.60479	2.52449	2.48833	2.48842
		9130002K18Rik	5.81665	5.70649	5.30416	5.61314	6.14375
		9130004C02Rik	4.4166	4.22909	4.20731	4.19009	4.45956
		9130004J05Rik	6.97112	7.16907	7.53404	7.20684	6.61683
		9130007G19Rik	2.60981	2.59188	2.6476	2.64171	2.64171
		9130008F23Rik	3.00208	3.57295	3.10448	2.78992	3.24134
		9130009I01Rik	4.90466	4.8847	5.1116	4.68956	3.76461
		9130009M17Rik	2.43159	2.40126	2.42731	2.57166	2.56978
		9130011E15Rik	4.16915	4.594	4.09076	3.79929	4.09307
		9130011J15Rik	8.13308	8.2052	8.42293	8.17663	7.98477
		9130011L11Rik	2.45336	2.42806	2.49292	2.45336	2.48416
		9130014G24Rik	4.21881	4.27741	3.57158	4.78016	5.56077
		9130015G15Rik	2.30072	2.25878	2.33342	2.30396	2.32961
		9130016M20Rik	2.91004	2.86694	2.96636	2.91419	2.94807
		9130017K11Rik	2.60226	2.60292	2.61893	2.59008	2.61944
		9130017N09Rik	3.49024	2.33615	2.39444	2.36239	2.3926
		9130019O22Rik	4.62276	4.45965	4.61756	4.68601	5.07513
		9130023H24Rik	5.94601	5.52313	5.37633	5.71869	5.62885
		9130024F11Rik	2.67491	2.62945	2.71844	2.68384	2.71025
		9130204L05Rik	2.75347	2.7303	2.80764	2.75317	2.79061
		9130208D14Rik	2.94126	2.57009	2.69236	2.80032	5.07791
		9130214F15Rik	2.84124	2.8042	2.90757	2.85051	2.88391
		9130221H12Rik	6.62553	6.34223	7.1449	7.10324	7.22801
		9130221J17Rik	3.36635	4.27696	3.49627	3.7054	3.19928
		9130221J18Rik	2.74981	2.70916	2.80418	2.76103	2.78683
		9130221L21Rik	2.35214	2.29961	2.39666	2.33186	2.39171
		9130230N09Rik	2.65934	2.50576	2.61111	2.61111	3.21749
		9130401M01Rik	10.229	10.0941	10.231	9.92468	9.82559
		9130403I23Rik	3.69986	3.60195	3.75145	3.73697	3.71181
		9130409I23Rik	2.95269	2.89646	3.01311	2.96347	2.98944
		9130413E14Rik	3.29667	3.28083	3.3075	3.28944	3.34938
		9130414P19Rik	2.41411	2.39167	2.44864	2.41254	2.4479
		9130604C24Rik	2.78143	2.94717	2.78143	2.80245	3.09885
		9230102K24Rik	2.3658	2.36807	2.40446	2.37958	2.40672
		9230104K21Rik	3.72168	3.74992	3.88951	3.72453	3.74992
		9230104L09Rik	2.33937	2.3198	2.36882	2.33588	2.36404
		9230108I15Rik	8.24511	8.85678	9.14633	8.35491	8.71216
		9230110C19Rik	5.5744	6.01207	5.9531	6.40641	5.66123
		9230110F11Rik	2.29656	2.28668	2.32965	2.30223	2.3283
		9230110F15Rik	2.94125	2.90439	2.98778	2.95262	2.97891
		9230110I02Rik	3.62042	3.58509	3.64024	3.64024	3.63711
		9230111E07Rik	3.25819	3.21019	3.24589	3.22468	3.96065
		9230112E08Rik	3.4912	3.46936	3.5293	3.51746	3.38709
		9230112J17Rik	2.81862	2.82252	2.87098	2.85103	2.84984
		9230114K14Rik	6.52809	6.20772	6.24016	7.01209	6.08044
		9230115E21Rik	2.30935	2.25578	2.3284	2.30443	2.3242
		9230116N13Rik	2.96133	2.48043	2.54392	2.52215	2.54242
		9230118N17Rik	2.2128	2.19954	2.24109	2.20933	2.23553
		9330102E08Rik	4.19992	3.34564	4.2539	3.80469	3.66521
		9330109K16Rik	2.66768	2.65655	2.71449	2.66662	2.7051
		9330111N05Rik	3.26559	3.26718	3.32747	3.29181	3.31176
		9330112F22Rik	5.55216	5.73125	5.73714	5.29194	5.7381
		9330118A15Rik	3.06769	3.89284	3.20629	3.16392	3.20208
		9330121J05Rik	2.60597	2.55001	2.63426	2.59243	2.6269
		9330121K16Rik	2.56309	2.53637	2.60164	2.56333	2.59361
		9330151L19Rik	5.22426	5.37163	5.00826	5.38298	5.35945
		9330154F10Rik	2.40912	2.39621	2.44593	2.41728	2.4405
		9330156P08Rik	6.64443	6.96381	7.24541	6.27468	6.51521
		9330159F19Rik	2.9667	2.88106	2.98068	4.4932	2.98829
		9330159M07Rik	6.22362	6.75874	6.32825	6.35271	5.43338
		9330159N22Rik	2.47686	2.45139	2.5157	2.49314	2.51895
		9330161L09Rik	2.51913	2.49689	2.54529	2.50938	2.54529
		9330169B04Rik	2.56925	2.5395	2.61476	2.57765	2.60608
		9330169L03Rik	2.91135	2.86792	2.97196	2.91553	2.93844
		9330175E14Rik	5.58076	2.13981	2.24559	2.36633	3.17313
		9330177L23Rik	2.11508	2.08529	2.13368	2.37888	2.14122
		9330179C17Rik	2.34159	2.33406	2.37275	2.42916	2.37453
[truncated: 16,629 more rows]

## Sheet: Top DEGenes
Top differentially expressed genes between DDLPS and WDLPS
Used to create heatmap
	DDLPS1	DDLPS2	DDLPS3	WDLPS1	WDLPS2
	DDLPS			WDLPS
Arg1	11.1773	11.554	9.97185	4.03006	3.66031
2610528A11Rik	8.50161	7.72751	7.87918	2.9206	3.02799
Crabp2	10.5345	10.5379	10.314	6.5107	5.93629
Scin	7.01863	7.53155	6.46415	3.05036	3.05564
Mgam	7.11827	6.79974	6.32463	3.70049	3.75455
Irx5	8.4411	7.78954	8.60824	5.00202	5.65827
Ncam1	8.86086	9.6817	9.33274	6.596	6.56405
Nfil3	8.93224	9.29133	8.54318	6.90756	6.1087
Tnfsf9	6.89756	6.62552	6.29366	4.55848	4.01148
Cldn10	6.13938	7.08886	6.67741	4.55019	4.39504
Ero1l	9.58733	9.27733	9.71651	7.3762	7.79328
Ldlr	7.04884	7.20717	7.26598	5.67517	5.23773
Meis2	8.54656	8.9907	8.70454	7.16163	6.9053
C80068	5.40852	5.76908	5.35717	3.88677	3.72182
Gpr176	9.23261	9.63311	9.55797	7.79121	7.75568
Epdr1	5.97534	5.74339	6.34008	4.55639	4.11993
Vegfa	9.22675	8.84696	8.79032	7.30625	7.29744
Rnd1	6.00233	6.35432	5.94305	4.72866	4.18065
Creb3l1	8.35187	8.62162	8.04248	6.77472	6.61405
Mthfd2	9.80223	9.39162	9.3095	7.8798	7.87854
Got1	9.56127	9.73425	9.85801	8.26055	7.96005
Fdps	8.61413	8.8811	8.70651	7.07626	7.18053
Nkd2	6.72873	6.89721	7.16225	5.52121	5.69748
Aurka	7.59886	7.91029	7.57286	6.58837	6.38972
Foxo1	6.55453	6.28742	6.2057	7.28539	7.43266
Fzd4	4.423	4.37215	4.72478	5.70204	5.92552
Ech1	9.70175	9.79194	9.58772	11.6449	10.9517
Sox17	5.17701	5.16558	4.90742	6.59578	6.86458
Atp8b1	8.36067	8.48927	8.71711	10.0827	10.2725
Lgals4	3.80916	3.97119	4.38863	5.71692	5.71451
Slc2a13	5.41264	5.65524	5.46524	7.37298	7.01166
Dbi	11.4011	11.3261	11.7955	13.4771	12.9134
Igf1	9.83766	9.84539	9.68511	11.6792	11.3189
Ebf1	7.46147	7.04056	7.68313	9.06131	9.16317
Aqp1	8.78782	9.0102	9.30104	10.5316	11.0201
Gstt2	5.59208	6.17526	6.09583	7.55411	7.95147
Spon1	7.16954	6.56342	6.8589	8.85416	8.74384
Gstt1	6.18846	6.84538	6.61507	8.53345	8.59324
Sox6	2.59007	2.59936	3.00255	4.80741	4.69023
Dpyd	2.61402	2.84262	2.84166	5.04528	4.52353
Card10	6.56227	6.34892	6.45245	8.21996	8.75866
Igf2	2.43512	3.36619	3.20256	5.40801	4.7259
Msc	2.8595	2.59021	2.89988	5.16837	4.55283
Lpl	10.9484	11.8657	12.0898	14.1532	13.3727
C730049O14Rik	8.21146	8.5408	7.73764	10.2424	10.4245
Mosc1	2.48731	2.98555	2.85872	4.65386	5.44797
Abca8a	8.54034	9.27997	8.56202	10.9165	11.2432
5430421B17	6.85283	6.82776	6.83146	9.09041	9.1713
Ntrk2	2.49299	2.731	2.93726	5.04807	5.1094
ORF63	2.45219	2.45861	2.49185	5.39336	4.40702
Hp	12.3464	11.7992	12.712	15.0325	14.4059
Pgm5	2.49223	2.88033	2.40729	4.54581	5.54779
Fgf13	2.15426	2.13814	2.37054	4.48914	5.01217
Grrp1	4.62449	4.31184	4.16462	6.66094	7.2544
Foxc2	2.9276	2.93937	2.96355	5.00674	6.06902
Als2cl	4.4895	4.10264	4.23376	6.50905	7.39611
Ebf3	2.55929	2.82704	3.04208	5.02497	6.17946
Mfng	6.74198	5.99586	5.72369	8.85872	9.09387
Lass4	4.07983	3.9788	4.5803	6.72011	7.51128
Pde9a	2.22902	2.21245	3.09117	5.41586	5.43634
Adamtsl3	4.3278	5.53654	5.07933	7.86714	8.08828
Sdpr	8.03902	8.823	8.19662	11.1726	11.6793
Pparg	6.17646	6.71859	6.67575	9.76778	9.67185
Ablim3	3.51775	3.35047	3.26643	6.07749	7.11825
Pth1r	3.80041	3.81976	4.5059	7.97552	6.75672
3632451O06Rik	2.91636	3.15087	4.12307	6.43164	7.01531
G0s2	7.75699	6.83026	7.43753	11.2487	10.0895
Lims2	4.52864	5.39879	5.02209	8.10258	8.55831
Kcnk2	3.02177	3.72341	3.63191	7.40369	6.29139
Tph2	2.76715	3.61667	2.80418	6.00525	6.94099
Rai2	3.46709	3.42216	4.36492	7.58523	7.03849
Tppp	2.66524	2.6439	3.56949	6.19038	6.97016
Cyp2f2	1.98279	1.97665	2.01079	6.19006	5.33092
Olfml1	2.44844	2.58296	2.61374	6.02249	6.62057
Tspan12	5.53086	5.99332	6.06078	9.36928	9.91353
Zfp423	3.64478	4.1257	5.24231	7.97789	8.26549
E130203B14Rik	4.30513	4.70443	5.09688	8.00597	9.20701
Fabp4	8.04695	8.98649	8.63729	12.6862	12.3338
1110059G02Rik	3.71133	4.77554	4.66538	8.26194	8.50193
Ccl19	2.23812	2.39392	2.28568	5.91584	6.69476
Tmem182	2.3353	2.53498	2.44662	6.25597	6.6555
Npr3	2.93225	2.73879	2.95635	7.2134	6.90674
Rps4y2	3.63046	3.52709	3.42386	7.44682	8.04145
Cyp4b1	4.56268	5.41506	5.48184	9.43444	9.63993
Svep1	5.68459	6.26979	6.50595	10.1554	10.962
Sucnr1	2.96196	2.99753	3.27792	7.90849	7.14048
Tnxb	4.0273	3.42403	5.14627	8.32571	9.06724
Selp	2.96286	3.06809	3.13502	6.83303	8.27425
Fxyd1	4.19655	4.31682	5.13096	9.30754	9.13624
Cd36	6.87613	7.06407	7.24062	11.9271	11.5472
B230114P17Rik	2.99208	3.34062	3.97778	9.09325	7.24092
Scn7a	4.07115	4.62534	5.54382	8.99746	10.1341
Adh1	2.4084	3.9509	3.66944	8.53167	8.42229
Hc	2.52964	2.5139	2.57521	8.01184	7.42315
Serpina1b	2.10992	2.33961	2.3121	6.97118	7.97867
Sncg	3.98907	5.68448	6.03524	10.6028	10.4246
Aspa	2.47168	2.98715	3.02381	8.26504	9.14189
Lep	2.06037	2.04334	2.09681	8.6205	10.0087
